# Supplementary material for: An Approach to Function Annotation for Proteins of Unknown Function (PUFs) in the Transcriptome of Indian Mulberry
Source: PLoS One. 2016 Mar 16;11(3):e0151323. doi: 10.1371/journal.pone.0151323 (PMC4794119; doi:10.1371/journal.pone.0151323)
Supplement: S2 File — (XLSX) [file pone.0151323.s003.xlsx]

## Sheet: contig annotation
An approach to annotate PUFs identified from transcriptome of Indian mulberry
K. H. Dhanyalakshmi1, Mahantesha B. N. Naika1,2, R. S. Sajeevan1, Ramanathan Sowdhamini2* and Karaba N. Nataraja1*
1. Department of Crop Physiology, University of Agricultural Sciences, GKVK, Bangalore, 560065, India
2. National Centre for Biological Sciences, TIFR, GKVK campus, Bangalore, 560065, India
*Corresponding authors
nataraja_karaba@yahoo.com; nnkaraba@uasbangalore.edu.in (KNN)
mini@ncbs.res.in (RS)
Annotation of the mulberry drought specific expressed sequence tags. Excel file showing the annotation of the mulberry transcripts
Blastn	Gene ids	Contig Blast resutlts	Identity	E value
contig00003	42562997	42562997 A.thal Arabidopsis thaliana methionyl-tRNA formyltransferase (pde194) mRNA, complete cds.	77.95	8e-99
contig00003	42474381	42474381 A.thal Arabidopsis thaliana Full-length cDNA Complete sequence from clone GSLTFB3ZB09 of Flowers and buds of strain col-0 of Arabidopsis thaliana (thale cress).	77.95	8e-99
contig00003	42474237	42474237 A.thal Arabidopsis thaliana Full-length cDNA Complete sequence from clone GSLTFB95ZE07 of Flowers and buds of strain col-0 of Arabidopsis thaliana (thale cress).	77.95	8e-99
contig00003	42474089	42474089 A.thal Arabidopsis thaliana Full-length cDNA Complete sequence from clone GSLTFB62ZD07 of Flowers and buds of strain col-0 of Arabidopsis thaliana (thale cress).	77.85	8e-99
contig00003	42473977	42473977 A.thal Arabidopsis thaliana Full-length cDNA Complete sequence from clone GSLTFB41ZB07 of Flowers and buds of strain col-0 of Arabidopsis thaliana (thale cress).	77.95	8e-99
contig00003	42472844	42472844 A.thal Arabidopsis thaliana Full-length cDNA Complete sequence from clone GSLTLS13ZD01 of Adult vegetative tissue of strain col-0 of Arabidopsis thaliana (thale cress).	77.91	8e-99
contig00003	110738870	110738870 A.thal Arabidopsis thaliana mRNA for hypothetical protein, complete cds, clone: RAFL17-06-F13.	77.79	4e-97
contig00003	42474219	42474219 A.thal Arabidopsis thaliana Full-length cDNA Complete sequence from clone GSLTFB92ZB12 of Flowers and buds of strain col-0 of Arabidopsis thaliana (thale cress).	77.83	4e-97
contig00003	29824360	29824360 A.thal Arabidopsis thaliana clone RAFL17-06-F13 (R50409) putative formyl transferase (At1g66520) mRNA, complete cds.	77.79	4e-97
contig00003	297841272	297841272 A.lyra Arabidopsis lyrata subsp. lyrata predicted protein, mRNA.	76.74	8e-84
contig00006	342298447	342298447 L.appe Lepidium appelianum genomic DNA containing 18S rRNA gene.	100	5e-61
contig00006	190576713	190576713 C.arab Coffea arabica 18S ribosomal RNA gene, partial sequence; internal transcribed spacer 1, 5.8S ribosomal RNA gene, and internal transcribed spacer 2, complete sequence; and 28S ribosomal RNA gene, partial sequence.	100	5e-61
contig00006	7595492	7595492 N.vari Nuphar variegata 18S ribosomal RNA gene, complete sequence.	100	5e-61
contig00006	2588926	2588926 C.deme Ceratophyllum demersum gene for 18S ribosomal RNA.	100	5e-61
contig00006	2588922	2588922 N.japo Nuphar japonica gene for 18S ribosomal RNA.	100	5e-61
contig00006	380509015	380509015 H.cand Heracleum candolleanum voucher BUBH 62/2010 18S ribosomal RNA gene, partial sequence.	99.24	2e-59
contig00006	380509014	380509014 B.mucr Bupleurum mucronatum voucher BUBH 46/2010 18S ribosomal RNA gene, partial sequence.	99.24	2e-59
contig00006	378925272	378925272 V.sube Viridivia suberosa gene for 18S ribosomal RNA, partial sequence, specimen_voucher: MO:Harder et al. 2173.	99.24	2e-59
contig00006	378925271	378925271 T.odor Turnera odorata gene for 18S ribosomal RNA, partial sequence, specimen_voucher: MO:Bono 4887.	99.24	2e-59
contig00006	378925270	378925270 T.arom Turnera aromatica gene for 18S ribosomal RNA, partial sequence, specimen_voucher: MO:Huston 0552.	99.24	2e-59
contig00007	290782510	290782510 M.witt Morus wittiorum isolate EE5_04A_MORWIT 18S ribosomal RNA gene, partial sequence.	100	0
contig00007	532608	532608 M.alba Morus alba L. 18S ribosomal RNA (18S rRNA) gene, 5' end.	99.74	0
contig00007	290782509	290782509 S.hete Streblus heterophyllus isolate EE1_07H_STRHET 18S ribosomal RNA gene, partial sequence.	99.6	0
contig00007	290782508	290782508 S.glab Streblus glaber isolate EE4_03E_STRGLA 18S ribosomal RNA gene, partial sequence.	99.6	0
contig00007	336239077	336239077 C.sati Cannabis sativa 18S ribosomal RNA gene, complete sequence.	99.08	0
contig00007	155029505	155029505 C.minu Cocconerion minus gene for 18S ribosomal RNA, partial sequence.	99.08	0
contig00007	155029501	155029501 W.insi Wetria insignis gene for 18S ribosomal RNA, partial sequence.	99.08	0
contig00007	155029485	155029485 A.macr Argomuellera macrophylla gene for 18S ribosomal RNA, partial sequence.	99.08	0
contig00007	7595451	7595451 H.lupu Humulus lupulus 18S ribosomal RNA gene, complete sequence.	99.08	0
contig00007	7960173	7960173 H.lupu Humulus lupulus 26S ribosomal RNA gene, partial sequence; 18S ribosomal RNA gene, internal transcribed spacer 1, 5.8S ribosomal RNA gene, internal transcribed spacer 2 and 26S ribosomal RNA gene, complete sequence; and 18S ribosomal RNA gene, partial sequence.	99.08	0
contig00008	7960173	7960173 H.lupu Humulus lupulus 26S ribosomal RNA gene, partial sequence; 18S ribosomal RNA gene, internal transcribed spacer 1, 5.8S ribosomal RNA gene, internal transcribed spacer 2 and 26S ribosomal RNA gene, complete sequence; and 18S ribosomal RNA gene, partial sequence.	87.53	0
contig00008	7960173	7960173 H.lupu Humulus lupulus 26S ribosomal RNA gene, partial sequence; 18S ribosomal RNA gene, internal transcribed spacer 1, 5.8S ribosomal RNA gene, internal transcribed spacer 2 and 26S ribosomal RNA gene, complete sequence; and 18S ribosomal RNA gene, partial sequence.	98.2	0
contig00008	7960173	7960173 H.lupu Humulus lupulus 26S ribosomal RNA gene, partial sequence; 18S ribosomal RNA gene, internal transcribed spacer 1, 5.8S ribosomal RNA gene, internal transcribed spacer 2 and 26S ribosomal RNA gene, complete sequence; and 18S ribosomal RNA gene, partial sequence.	99.03	7e-154
contig00008	19919673	19919673 M.nigr Morus nigra 26S ribosomal RNA gene, partial sequence.	99.87	0
contig00008	304636285	304636285 M.alba Morus alba voucher KANU:361917 clone 1 18S ribosomal RNA gene, partial sequence; internal transcribed spacer 1, 5.8S ribosomal RNA gene, and internal transcribed spacer 2, complete sequence; and 28S ribosomal RNA gene, partial sequence.	99.72	0
contig00008	304636283	304636283 M.alba Morus alba voucher KANU:361916 18S ribosomal RNA gene, partial sequence; internal transcribed spacer 1, 5.8S ribosomal RNA gene, and internal transcribed spacer 2, complete sequence; and 28S ribosomal RNA gene, partial sequence.	99.72	0
contig00008	345106436	345106436 M.alba Morus alba isolate shawpc0499I 18S ribosomal RNA gene, partial sequence; internal transcribed spacer 1, 5.8S ribosomal RNA gene, and internal transcribed spacer 2, complete sequence; and 28S ribosomal RNA gene, partial sequence.	99.59	0
contig00008	304636284	304636284 M.alba Morus alba voucher KANU:361917 clone 2 18S ribosomal RNA gene, partial sequence; internal transcribed spacer 1, 5.8S ribosomal RNA gene, and internal transcribed spacer 2, complete sequence; and 28S ribosomal RNA gene, partial sequence.	99.31	0
contig00008	19919543	19919543 C.sang Ceanothus sanguineus 26S ribosomal RNA gene, complete sequence.	95.58	0
contig00008	304636282	304636282 M.alba Morus alba x Morus rubra voucher KANU:361918 clone 2 18S ribosomal RNA gene, partial sequence; internal transcribed spacer 1, 5.8S ribosomal RNA gene, and internal transcribed spacer 2, complete sequence; and 28S ribosomal RNA gene, partial sequence.	99.03	0
contig00008	222084045	222084045 M.alba Morus alba voucher cdK133 18S ribosomal RNA gene, partial sequence; internal transcribed spacer 1, 5.8S ribosomal RNA gene, and internal transcribed spacer 2, complete sequence; and 26S ribosomal RNA gene, partial sequence.	100	0
contig00008	345106437	345106437 M.alba Morus alba isolate shawpc0551I 18S ribosomal RNA gene, partial sequence; internal transcribed spacer 1, 5.8S ribosomal RNA gene, and internal transcribed spacer 2, complete sequence; and 28S ribosomal RNA gene, partial sequence.	100	0
contig00010	19919673	19919673 M.nigr Morus nigra 26S ribosomal RNA gene, partial sequence.	99.6	2e-124
contig00010	336239105	336239105 D.soco Dirachma socotrana 26S ribosomal RNA gene, partial sequence.	98.39	2e-119
contig00010	336239103	336239103 M.tric Maclura tricuspidata 26S ribosomal RNA gene, partial sequence.	98.39	2e-119
contig00010	7960173	7960173 H.lupu Humulus lupulus 26S ribosomal RNA gene, partial sequence; 18S ribosomal RNA gene, internal transcribed spacer 1, 5.8S ribosomal RNA gene, internal transcribed spacer 2 and 26S ribosomal RNA gene, complete sequence; and 18S ribosomal RNA gene, partial sequence.	98.39	2e-119
contig00010	336239111	336239111 H.rham Hippophae rhamnoides subsp. sinensis 26S ribosomal RNA gene, partial sequence.	97.99	1e-117
contig00010	336239107	336239107 E.bock Elaeagnus bockii 26S ribosomal RNA gene, partial sequence.	97.99	1e-117
contig00010	157689139	157689139 C.sati Cannabis sativa 26S ribosomal RNA gene, partial sequence.	97.99	1e-117
contig00010	19919676	19919676 E.sp. Elaeagnus sp. Chase 2414 26S ribosomal RNA gene, complete sequence.	97.99	1e-117
contig00010	336239104	336239104 D.saen Debregeasia saeneb 26S ribosomal RNA gene, partial sequence.	97.6	5e-116
contig00010	325071858	325071858 E.bart Eucnide bartonioides 26S ribosomal RNA gene, partial sequence.	97.6	5e-116
contig00011	360047411	360047411 D.brev Demodex brevis isolate Db2 18S ribosomal RNA gene, internal transcribed spacer 1, 5.8S ribosomal RNA gene, and internal transcribed spacer 2, complete sequence; and 28S ribosomal RNA gene, partial sequence.	100	9e-19
contig00011	356547825	356547825 G.max PREDICTED: Glycine max uncharacterized protein LOC100809185 (LOC100809185), mRNA.	100	9e-19
contig00011	356547823	356547823 G.max PREDICTED: Glycine max uncharacterized protein LOC100808116 (LOC100808116), mRNA.	100	9e-19
contig00011	356547823	356547823 G.max PREDICTED: Glycine max uncharacterized protein LOC100808116 (LOC100808116), mRNA.	100	9e-19
contig00011	356547819	356547819 G.max PREDICTED: Glycine max uncharacterized protein LOC100807053 (LOC100807053), mRNA.	100	9e-19
contig00011	356547817	356547817 G.max PREDICTED: Glycine max uncharacterized protein LOC100806516 (LOC100806516), mRNA.	100	9e-19
contig00011	356547815	356547815 G.max PREDICTED: Glycine max uncharacterized protein LOC100805990 (LOC100805990), mRNA.	100	9e-19
contig00011	356547794	356547794 G.max PREDICTED: Glycine max uncharacterized LOC100796584 (LOC100796584), miscRNA.	100	9e-19
contig00011	356547774	356547774 G.max PREDICTED: Glycine max uncharacterized protein LOC100810602 (LOC100810602), mRNA.	100	9e-19
contig00011	356547772	356547772 G.max PREDICTED: Glycine max uncharacterized protein LOC100810077 (LOC100810077), mRNA.	100	9e-19
contig00011	356547772	356547772 G.max PREDICTED: Glycine max uncharacterized protein LOC100810077 (LOC100810077), mRNA.	100	9e-19
contig00011	356547772	356547772 G.max PREDICTED: Glycine max uncharacterized protein LOC100810077 (LOC100810077), mRNA.	100	9e-19
contig00011	356547772	356547772 G.max PREDICTED: Glycine max uncharacterized protein LOC100810077 (LOC100810077), mRNA.	100	9e-19
contig00011	356547772	356547772 G.max PREDICTED: Glycine max uncharacterized protein LOC100810077 (LOC100810077), mRNA.	100	9e-19
contig00011	356547772	356547772 G.max PREDICTED: Glycine max uncharacterized protein LOC100810077 (LOC100810077), mRNA.	100	9e-19
contig00011	356547772	356547772 G.max PREDICTED: Glycine max uncharacterized protein LOC100810077 (LOC100810077), mRNA.	100	9e-19
contig00011	356547772	356547772 G.max PREDICTED: Glycine max uncharacterized protein LOC100810077 (LOC100810077), mRNA.	100	9e-19
contig00011	356547772	356547772 G.max PREDICTED: Glycine max uncharacterized protein LOC100810077 (LOC100810077), mRNA.	100	9e-19
contig00011	356547772	356547772 G.max PREDICTED: Glycine max uncharacterized protein LOC100810077 (LOC100810077), mRNA.	100	9e-19
contig00011	356547771	356547771 G.max PREDICTED: Glycine max uncharacterized LOC100809544 (LOC100809544), miscRNA.	100	9e-19
contig00012	19919673	19919673 M.nigr Morus nigra 26S ribosomal RNA gene, partial sequence.	100	0
contig00012	336239118	336239118 U.macr Ulmus macrocarpa 26S ribosomal RNA gene, partial sequence.	98.37	0
contig00012	19919540	19919540 Z.serr Zelkova serrata 26S ribosomal RNA gene, complete sequence.	98.37	0
contig00012	19919543	19919543 C.sang Ceanothus sanguineus 26S ribosomal RNA gene, complete sequence.	98.37	0
contig00012	19919564	19919564 A.john Androstachys johnsonii 26S ribosomal RNA gene, partial sequence.	98.14	0
contig00012	336239103	336239103 M.tric Maclura tricuspidata 26S ribosomal RNA gene, partial sequence.	98.14	0
contig00012	336239102	336239102 C.tetr Celtis tetrandra 26S ribosomal RNA gene, partial sequence.	98.14	0
contig00012	325071838	325071838 H.goud Hydrostachys goudotiana 26S ribosomal RNA gene, partial sequence.	98.14	0
contig00012	19919579	19919579 A.pavi Aesculus pavia 26S ribosomal RNA gene, complete sequence.	98.14	0
contig00012	19919539	19919539 C.yunn Celtis yunnanensis 26S ribosomal RNA gene, complete sequence.	98.14	0
contig00013	345287592	345287592 L.arbo Limonium arborescens 26S ribosomal RNA gene, partial sequence.	100	4e-32
contig00013	9799441	9799441 C.aff. Crassula aff. perforata Fishbein 377 26S ribosomal RNA gene, complete sequence.	100	4e-32
contig00013	19919673	19919673 M.nigr Morus nigra 26S ribosomal RNA gene, partial sequence.	100	4e-32
contig00013	19919651	19919651 C.marn Crassula marnierana 26S ribosomal RNA gene, complete sequence.	100	4e-32
contig00013	19919553	19919553 B.mada Brexia madagascariensis 26S ribosomal RNA gene, complete sequence.	100	4e-32
contig00013	19919534	19919534 P.gran Portulaca grandiflora 26S ribosomal RNA gene, complete sequence.	100	4e-32
contig00013	365770490	365770490 L.usit Linum usitatissimum clone Contig1076 microsatellite sequence.	98.75	2e-30
contig00013	371925912	371925912 T.caca Theobroma cacao genotype Pentagonum 18S ribosomal RNA gene, internal transcribed spacer 1, 5.8S ribosomal RNA gene, internal transcribed spacer 2, and 26S ribosomal RNA gene, complete sequence.	98.75	2e-30
contig00013	371925911	371925911 T.caca Theobroma cacao genotype Stahel 18S ribosomal RNA gene, internal transcribed spacer 1, 5.8S ribosomal RNA gene, internal transcribed spacer 2, and 26S ribosomal RNA gene, complete sequence.	98.75	2e-30
contig00013	371925910	371925910 T.caca Theobroma cacao genotype EET-64 18S ribosomal RNA gene, internal transcribed spacer 1, 5.8S ribosomal RNA gene, internal transcribed spacer 2, and 26S ribosomal RNA gene, complete sequence.	98.75	2e-30
contig00014	19919673	19919673 M.nigr Morus nigra 26S ribosomal RNA gene, partial sequence.	99.51	2e-99
contig00014	336239107	336239107 E.bock Elaeagnus bockii 26S ribosomal RNA gene, partial sequence.	98.04	2e-94
contig00014	336239105	336239105 D.soco Dirachma socotrana 26S ribosomal RNA gene, partial sequence.	98.04	2e-94
contig00014	336239103	336239103 M.tric Maclura tricuspidata 26S ribosomal RNA gene, partial sequence.	98.04	2e-94
contig00014	19919676	19919676 E.sp. Elaeagnus sp. Chase 2414 26S ribosomal RNA gene, complete sequence.	98.04	2e-94
contig00014	7960173	7960173 H.lupu Humulus lupulus 26S ribosomal RNA gene, partial sequence; 18S ribosomal RNA gene, internal transcribed spacer 1, 5.8S ribosomal RNA gene, internal transcribed spacer 2 and 26S ribosomal RNA gene, complete sequence; and 18S ribosomal RNA gene, partial sequence.	98.04	2e-94
contig00014	336239111	336239111 H.rham Hippophae rhamnoides subsp. sinensis 26S ribosomal RNA gene, partial sequence.	97.55	1e-92
contig00014	157689139	157689139 C.sati Cannabis sativa 26S ribosomal RNA gene, partial sequence.	97.55	1e-92
contig00014	22595033	22595033 N.sp. Nepenthes sp. Nickrent 3056 26S ribosomal RNA gene, partial sequence.	97.55	4e-92
contig00014	336239104	336239104 D.saen Debregeasia saeneb 26S ribosomal RNA gene, partial sequence.	97.07	5e-91
contig00015	371925914	371925914 T.gran Theobroma grandiflorum 18S ribosomal RNA gene, internal transcribed spacer 1, 5.8S ribosomal RNA gene, internal transcribed spacer 2, and 26S ribosomal RNA gene, complete sequence.	100	7e-35
contig00015	371925913	371925913 T.caca Theobroma cacao genotype ICS-39 18S ribosomal RNA gene, internal transcribed spacer 1, 5.8S ribosomal RNA gene, internal transcribed spacer 2, and 26S ribosomal RNA gene, complete sequence.	100	7e-35
contig00015	371925912	371925912 T.caca Theobroma cacao genotype Pentagonum 18S ribosomal RNA gene, internal transcribed spacer 1, 5.8S ribosomal RNA gene, internal transcribed spacer 2, and 26S ribosomal RNA gene, complete sequence.	100	7e-35
contig00015	371925911	371925911 T.caca Theobroma cacao genotype Stahel 18S ribosomal RNA gene, internal transcribed spacer 1, 5.8S ribosomal RNA gene, internal transcribed spacer 2, and 26S ribosomal RNA gene, complete sequence.	100	7e-35
contig00015	371925910	371925910 T.caca Theobroma cacao genotype EET-64 18S ribosomal RNA gene, internal transcribed spacer 1, 5.8S ribosomal RNA gene, internal transcribed spacer 2, and 26S ribosomal RNA gene, complete sequence.	100	7e-35
contig00015	371925909	371925909 T.caca Theobroma cacao genotype ICS-06 18S ribosomal RNA gene, internal transcribed spacer 1, 5.8S ribosomal RNA gene, internal transcribed spacer 2, and 26S ribosomal RNA gene, complete sequence.	100	7e-35
contig00015	371925908	371925908 T.caca Theobroma cacao genotype Scavina-6 18S ribosomal RNA gene, internal transcribed spacer 1, 5.8S ribosomal RNA gene, internal transcribed spacer 2, and 26S ribosomal RNA gene, complete sequence.	100	7e-35
contig00015	371925907	371925907 T.caca Theobroma cacao genotype ICS-01 18S ribosomal RNA gene, internal transcribed spacer 1, 5.8S ribosomal RNA gene, internal transcribed spacer 2, and 26S ribosomal RNA gene, complete sequence.	100	7e-35
contig00015	371925906	371925906 T.caca Theobroma cacao genotype Amelonado 18S ribosomal RNA gene, internal transcribed spacer 1, 5.8S ribosomal RNA gene, internal transcribed spacer 2, and 26S ribosomal RNA gene, complete sequence.	100	7e-35
contig00015	371925905	371925905 T.caca Theobroma cacao genotype Criollo-22 18S ribosomal RNA gene, internal transcribed spacer 1, 5.8S ribosomal RNA gene, internal transcribed spacer 2, and 26S ribosomal RNA gene, complete sequence.	100	7e-35
contig00016	66969198	66969198 P.cane Petrophile canescens 26S ribosomal RNA gene, partial sequence.	98.63	9e-143
contig00016	157689141	157689141 M.escu Manihot esculenta 26S ribosomal RNA gene, partial sequence.	98.29	1e-141
contig00016	336239103	336239103 M.tric Maclura tricuspidata 26S ribosomal RNA gene, partial sequence.	98.28	4e-141
contig00016	19919685	19919685 M.denu Magnolia denudata 26S ribosomal RNA gene, complete sequence.	98.28	4e-141
contig00016	22595038	22595038 R.macr Roupala macrophylla 26S ribosomal RNA gene, partial sequence.	98.28	4e-141
contig00016	22595029	22595029 M.denu Magnolia denudata 26S ribosomal RNA gene, partial sequence.	98.28	4e-141
contig00016	57340790	57340790 C.sine Camellia sinensis 26S ribosomal RNA gene, partial sequence.	98.29	4e-141
contig00016	30527327	30527327 L.chin Liriodendron chinense 26S ribosomal RNA gene, partial sequence.	98.28	4e-141
contig00016	9799448	9799448 I.virg Itea virginica 26S ribosomal RNA gene, complete sequence.	98.29	4e-141
contig00016	27803696	27803696 E.spha Elaeocarpus sphaericus 26S ribosomal RNA gene, complete sequence.	98.28	4e-141
contig00017	19919686	19919686 C.japo Chloranthus japonicus 26S ribosomal RNA gene, complete sequence.	97.89	1e-36
contig00017	30527320	30527320 C.mult Chloranthus multistachys 26S ribosomal RNA gene, partial sequence.	97.89	1e-36
contig00017	19919673	19919673 M.nigr Morus nigra 26S ribosomal RNA gene, partial sequence.	96.84	5e-36
contig00017	367479275	367479275 A.maso Asclepias masonii voucher Fishbein 3101 (OKLA) 18S ribosomal RNA gene, internal transcribed spacer 1, 5.8S ribosomal RNA gene, internal transcribed spacer 2, and 26S ribosomal RNA gene, complete sequence.	96.84	7e-35
contig00017	367479273	367479273 A.macr Asclepias macrotis voucher Lynch 11260 (LSUS) 18S ribosomal RNA gene, internal transcribed spacer 1, 5.8S ribosomal RNA gene, internal transcribed spacer 2, and 26S ribosomal RNA gene, complete sequence.	96.84	7e-35
contig00017	367479271	367479271 A.cutl Asclepias cutleri voucher Fishbein 6500 (OKLA) 18S ribosomal RNA gene, internal transcribed spacer 1, 5.8S ribosomal RNA gene, internal transcribed spacer 2, and 26S ribosomal RNA gene, complete sequence.	96.84	7e-35
contig00017	367479270	367479270 A.cutl Asclepias cutleri voucher Fishbein 6511 (OKLA) 18S ribosomal RNA gene, internal transcribed spacer 1, 5.8S ribosomal RNA gene, internal transcribed spacer 2, and 26S ribosomal RNA gene, complete sequence.	96.84	7e-35
contig00017	367479268	367479268 A.albi Asclepias albicans voucher Fishbein 6463 (OKLA) 18S ribosomal RNA gene, internal transcribed spacer 1, 5.8S ribosomal RNA gene, internal transcribed spacer 2, and 26S ribosomal RNA gene, complete sequence.	96.84	7e-35
contig00017	336239108	336239108 F.tiko Ficus tikoua 26S ribosomal RNA gene, partial sequence.	96.84	7e-35
contig00017	336239103	336239103 M.tric Maclura tricuspidata 26S ribosomal RNA gene, partial sequence.	96.84	7e-35
contig00018	371925914	371925914 T.gran Theobroma grandiflorum 18S ribosomal RNA gene, internal transcribed spacer 1, 5.8S ribosomal RNA gene, internal transcribed spacer 2, and 26S ribosomal RNA gene, complete sequence.	100	0.0002
contig00018	371925913	371925913 T.caca Theobroma cacao genotype ICS-39 18S ribosomal RNA gene, internal transcribed spacer 1, 5.8S ribosomal RNA gene, internal transcribed spacer 2, and 26S ribosomal RNA gene, complete sequence.	100	0.0002
contig00018	371925912	371925912 T.caca Theobroma cacao genotype Pentagonum 18S ribosomal RNA gene, internal transcribed spacer 1, 5.8S ribosomal RNA gene, internal transcribed spacer 2, and 26S ribosomal RNA gene, complete sequence.	100	0.0002
contig00018	371925911	371925911 T.caca Theobroma cacao genotype Stahel 18S ribosomal RNA gene, internal transcribed spacer 1, 5.8S ribosomal RNA gene, internal transcribed spacer 2, and 26S ribosomal RNA gene, complete sequence.	100	0.0002
contig00018	371925910	371925910 T.caca Theobroma cacao genotype EET-64 18S ribosomal RNA gene, internal transcribed spacer 1, 5.8S ribosomal RNA gene, internal transcribed spacer 2, and 26S ribosomal RNA gene, complete sequence.	100	0.0002
contig00018	371925909	371925909 T.caca Theobroma cacao genotype ICS-06 18S ribosomal RNA gene, internal transcribed spacer 1, 5.8S ribosomal RNA gene, internal transcribed spacer 2, and 26S ribosomal RNA gene, complete sequence.	100	0.0002
contig00018	371925908	371925908 T.caca Theobroma cacao genotype Scavina-6 18S ribosomal RNA gene, internal transcribed spacer 1, 5.8S ribosomal RNA gene, internal transcribed spacer 2, and 26S ribosomal RNA gene, complete sequence.	100	0.0002
contig00018	371925907	371925907 T.caca Theobroma cacao genotype ICS-01 18S ribosomal RNA gene, internal transcribed spacer 1, 5.8S ribosomal RNA gene, internal transcribed spacer 2, and 26S ribosomal RNA gene, complete sequence.	100	0.0002
contig00018	371925906	371925906 T.caca Theobroma cacao genotype Amelonado 18S ribosomal RNA gene, internal transcribed spacer 1, 5.8S ribosomal RNA gene, internal transcribed spacer 2, and 26S ribosomal RNA gene, complete sequence.	100	0.0002
contig00018	371925905	371925905 T.caca Theobroma cacao genotype Criollo-22 18S ribosomal RNA gene, internal transcribed spacer 1, 5.8S ribosomal RNA gene, internal transcribed spacer 2, and 26S ribosomal RNA gene, complete sequence.	100	0.0002
contig00019	367479280	367479280 A.albi Asclepias albicans x Asclepias subulata voucher Fishbein 3142 (WS) 18S ribosomal RNA gene, internal transcribed spacer 1, 5.8S ribosomal RNA gene, internal transcribed spacer 2, and 26S ribosomal RNA gene, complete sequence.	100	4e-12
contig00019	367479279	367479279 A.subu Asclepias subulata voucher Fishbein 6446 (OKLA) 18S ribosomal RNA gene, internal transcribed spacer 1, 5.8S ribosomal RNA gene, internal transcribed spacer 2, and 26S ribosomal RNA gene, complete sequence.	100	4e-12
contig00019	367479278	367479278 A.subu Asclepias subulata voucher Fishbein 6434 (OKLA) 18S ribosomal RNA gene, internal transcribed spacer 1, 5.8S ribosomal RNA gene, internal transcribed spacer 2, and 26S ribosomal RNA gene, complete sequence.	100	4e-12
contig00019	367479277	367479277 A.suba Asclepias subaphylla voucher Lynch 1008 (LSUS) 18S ribosomal RNA gene, internal transcribed spacer 1, 5.8S ribosomal RNA gene, internal transcribed spacer 2, and 26S ribosomal RNA gene, complete sequence.	100	4e-12
contig00019	367479276	367479276 A.suba Asclepias subaphylla voucher Fishbein 3518 (WS) 18S ribosomal RNA gene, internal transcribed spacer 1, 5.8S ribosomal RNA gene, internal transcribed spacer 2, and 26S ribosomal RNA gene, complete sequence.	100	4e-12
contig00019	367479275	367479275 A.maso Asclepias masonii voucher Fishbein 3101 (OKLA) 18S ribosomal RNA gene, internal transcribed spacer 1, 5.8S ribosomal RNA gene, internal transcribed spacer 2, and 26S ribosomal RNA gene, complete sequence.	100	4e-12
contig00019	367479274	367479274 A.macr Asclepias macrotis voucher Lynch 11263 (LSUS) 18S ribosomal RNA gene, internal transcribed spacer 1, 5.8S ribosomal RNA gene, internal transcribed spacer 2, and 26S ribosomal RNA gene, complete sequence.	100	4e-12
contig00019	367479273	367479273 A.macr Asclepias macrotis voucher Lynch 11260 (LSUS) 18S ribosomal RNA gene, internal transcribed spacer 1, 5.8S ribosomal RNA gene, internal transcribed spacer 2, and 26S ribosomal RNA gene, complete sequence.	100	4e-12
contig00019	367479272	367479272 A.lept Asclepias leptopus voucher Fishbein 6263 (OKLA) 18S ribosomal RNA gene, internal transcribed spacer 1, 5.8S ribosomal RNA gene, internal transcribed spacer 2, and 26S ribosomal RNA gene, complete sequence.	100	4e-12
contig00019	367479271	367479271 A.cutl Asclepias cutleri voucher Fishbein 6500 (OKLA) 18S ribosomal RNA gene, internal transcribed spacer 1, 5.8S ribosomal RNA gene, internal transcribed spacer 2, and 26S ribosomal RNA gene, complete sequence.	100	4e-12
contig00021	336239108	336239108 F.tiko Ficus tikoua 26S ribosomal RNA gene, partial sequence.	98.77	0
contig00021	305671602	305671602 C.sp. Cardiopteris sp. van der Werff et al. 17270 26S ribosomal RNA gene, partial sequence.	98.77	0
contig00021	305671608	305671608 L.japo Lonicera japonica 26S ribosomal RNA gene, partial sequence.	98.57	0
contig00021	305671604	305671604 D.sess Diervilla sessilifolia 26S ribosomal RNA gene, partial sequence.	98.57	0
contig00021	19919683	19919683 S.albu Symphoricarpos albus 26S ribosomal RNA gene, complete sequence.	98.57	0
contig00021	19919635	19919635 H.heli Hedera helix 26S ribosomal RNA gene, complete sequence.	98.56	0
contig00021	19919567	19919567 S.bert Sloanea berteriana 26S ribosomal RNA gene, complete sequence.	98.56	0
contig00021	336239103	336239103 M.tric Maclura tricuspidata 26S ribosomal RNA gene, partial sequence.	98.56	0
contig00021	57340790	57340790 C.sine Camellia sinensis 26S ribosomal RNA gene, partial sequence.	98.36	0
contig00021	336239102	336239102 C.tetr Celtis tetrandra 26S ribosomal RNA gene, partial sequence.	98.36	0
contig00022	336239108	336239108 F.tiko Ficus tikoua 26S ribosomal RNA gene, partial sequence.	99.52	0
contig00022	336239103	336239103 M.tric Maclura tricuspidata 26S ribosomal RNA gene, partial sequence.	99.52	0
contig00022	27803695	27803695 B.inag Bursera inaguensis 26S ribosomal RNA gene, complete sequence.	99.52	0
contig00022	19919582	19919582 B.giga Byblis gigantea 26S ribosomal RNA gene, complete sequence.	99.52	0
contig00022	336239102	336239102 C.tetr Celtis tetrandra 26S ribosomal RNA gene, partial sequence.	99.03	0
contig00022	336239101	336239101 B.oleo Barbeya oleoides 26S ribosomal RNA gene, partial sequence.	99.03	0
contig00022	30230587	30230587 N.sylv Nyssa sylvatica 26S ribosomal RNA gene, complete sequence.	99.03	0
contig00022	19919540	19919540 Z.serr Zelkova serrata 26S ribosomal RNA gene, complete sequence.	99.04	0
contig00022	336239112	336239112 H.tric Hovenia trichocarpa var. robusta 26S ribosomal RNA gene, partial sequence.	98.87	0
contig00022	325071840	325071840 D.barb Decumaria barbara 26S ribosomal RNA gene, partial sequence.	98.87	0
contig00025	375270758	375270758 U.Viri Uncultured Viridiplantae clone M1-067 18S ribosomal RNA gene, partial sequence.	100	4e-57
contig00025	202072957	202072957 U.mari Uncultured marine eukaryote clone GoC6_G06 small subunit ribosomal RNA gene, partial sequence.	99.2	2e-55
contig00025	380509015	380509015 H.cand Heracleum candolleanum voucher BUBH 62/2010 18S ribosomal RNA gene, partial sequence.	98.43	2e-54
contig00025	380509014	380509014 B.mucr Bupleurum mucronatum voucher BUBH 46/2010 18S ribosomal RNA gene, partial sequence.	98.43	2e-54
contig00025	378925272	378925272 V.sube Viridivia suberosa gene for 18S ribosomal RNA, partial sequence, specimen_voucher: MO:Harder et al. 2173.	98.43	2e-54
contig00025	378925271	378925271 T.odor Turnera odorata gene for 18S ribosomal RNA, partial sequence, specimen_voucher: MO:Bono 4887.	98.43	2e-54
contig00025	378925270	378925270 T.arom Turnera aromatica gene for 18S ribosomal RNA, partial sequence, specimen_voucher: MO:Huston 0552.	98.43	2e-54
contig00025	378925269	378925269 T.long Tricliceras longipedunculatum gene for 18S ribosomal RNA, partial sequence, specimen_voucher: MO:Croix 2761.	98.43	2e-54
contig00025	378925268	378925268 T.lace Tricliceras laceratum gene for 18S ribosomal RNA, partial sequence, specimen_voucher: MO:Fynn 70.	98.43	2e-54
contig00025	378925267	378925267 T.tetr Tetrapathea tetrandra gene for 18S ribosomal RNA, partial sequence, specimen_voucher: MO:Gardner 2316.	98.43	2e-54
contig00026	383289398	383289398 P.puer Periglypta puerpera isolate VePpu 18S ribosomal RNA gene, partial sequence.	100	4e-07
contig00026	383289397	383289397 T.lite Tapes literata isolate TaTli 18S ribosomal RNA gene, partial sequence.	100	4e-07
contig00026	383289396	383289396 T.dors Tapes dorsatus isolate TaTdo 18S ribosomal RNA gene, partial sequence.	100	4e-07
contig00026	383289395	383289395 P.undu Paphia undulata isolate TaPun 18S ribosomal RNA gene, partial sequence.	100	4e-07
contig00026	383289394	383289394 P.text Paphia textile isolate TaPte 18S ribosomal RNA gene, partial sequence.	100	4e-07
contig00026	383289393	383289393 P.papi Paphia papilionacea isolate TaPpa 18S ribosomal RNA gene, partial sequence.	100	4e-07
contig00026	383289392	383289392 P.amab Paphia amabilis isolate TaPam 18S ribosomal RNA gene, partial sequence.	100	4e-07
contig00026	383289391	383289391 K.hian Katelysia hiantina isolate TaMhi 18S ribosomal RNA gene, partial sequence.	100	4e-07
contig00026	383289390	383289390 G.aequ Gomphina aequilatera isolate TaGae 18S ribosomal RNA gene, partial sequence.	100	4e-07
contig00026	383289385	383289385 D.corr Dosinia corrugata isolate DoDco 18S ribosomal RNA gene, partial sequence.	100	4e-07
contig00027	222101928	222101928 R.glut Rehmannia glutinosa bio-material NO.3 Huixian Dihuang 18S ribosomal RNA gene, partial sequence.	100	8e-64
contig00027	222101927	222101927 R.glut Rehmannia glutinosa bio-material NO.2 Shennongshan Dihuang 18S ribosomal RNA gene, partial sequence.	100	8e-64
contig00027	222101925	222101925 R.glut Rehmannia glutinosa bio-material NO.1 Shennongshan Dihuang 18S ribosomal RNA gene, partial sequence.	100	8e-64
contig00027	222101924	222101924 R.glut Rehmannia glutinosa bio-material Fengqiu Dihuang 18S ribosomal RNA gene, partial sequence.	100	8e-64
contig00027	222101923	222101923 R.glut Rehmannia glutinosa bio-material NO.4 Shennongshan Dihuang 18S ribosomal RNA gene, partial sequence.	100	8e-64
contig00027	222101922	222101922 R.glut Rehmannia glutinosa bio-material NO.4 Huixian Dihuang 18S ribosomal RNA gene, partial sequence.	100	8e-64
contig00027	222101921	222101921 R.glut Rehmannia glutinosa bio-material NO.1 Huixian Dihuang 18S ribosomal RNA gene, partial sequence.	100	8e-64
contig00027	193160820	193160820 R.glut Rehmannia glutinosa cultivar Dihuang 9302 18S ribosomal RNA gene, partial sequence.	100	8e-64
contig00027	193160790	193160790 R.glut Rehmannia glutinosa cultivar Dihuang 85-5 18S ribosomal RNA gene, partial sequence.	100	8e-64
contig00027	118918073	118918073 M.phyl Meineckia phyllanthoides subsp. somalensis gene for 18S ribosomal RNA, partial sequence.	100	8e-64
contig00029	336239106	336239106 D.octo Dryas octopetala 26S ribosomal RNA gene, partial sequence.	100	2e-45
contig00029	19919673	19919673 M.nigr Morus nigra 26S ribosomal RNA gene, partial sequence.	100	2e-45
contig00029	74272796	74272796 P.tryp Passiflora tryphostemmatoides 26S ribosomal RNA gene, partial sequence.	99.04	8e-44
contig00029	74272759	74272759 P.foet Passiflora foetida 26S ribosomal RNA gene, partial sequence.	99.05	8e-44
contig00029	74272758	74272758 P.clat Passiflora clathrata 26S ribosomal RNA gene, partial sequence.	99.05	8e-44
contig00029	74272735	74272735 P.macr Passiflora macrophylla 26S ribosomal RNA gene, partial sequence.	99.04	8e-44
contig00029	74272734	74272734 P.lind Passiflora lindeniana 26S ribosomal RNA gene, partial sequence.	99.04	8e-44
contig00029	74272731	74272731 P.citr Passiflora citrifolia 26S ribosomal RNA gene, partial sequence.	99.04	8e-44
contig00029	74272730	74272730 P.cera Passiflora ceratocarpa 26S ribosomal RNA gene, partial sequence.	99.04	8e-44
contig00029	74272729	74272729 P.arbo Passiflora arborea 26S ribosomal RNA gene, partial sequence.	99.04	8e-44
contig00030	345103047	345103047 N.panc Neocallitropsis pancheri voucher RBGE-E00166346 26S ribosomal RNA gene, partial sequence.	100	2e-30
contig00030	345103046	345103046 T.plic Thuja plicata voucher RBGE-19861190-A1 26S ribosomal RNA gene, partial sequence.	100	2e-30
contig00030	345103045	345103045 H.macr Hesperocyparis macrocarpa voucher RBGE-19687423-A 26S ribosomal RNA gene, partial sequence.	100	2e-30
contig00030	345103044	345103044 C.decu Calocedrus decurrens voucher RBGE-19913678-A 26S ribosomal RNA gene, partial sequence.	100	2e-30
contig00030	345103043	345103043 L.plum Libocedrus plumosa voucher RBGS-12643 26S ribosomal RNA gene, partial sequence.	100	2e-30
contig00030	345103042	345103042 D.arch Diselma archeri voucher RBGS-850340 26S ribosomal RNA gene, partial sequence.	100	2e-30
contig00030	345103041	345103041 C.muel Callitris muelleri voucher RBGS-941407 26S ribosomal RNA gene, partial sequence.	100	2e-30
contig00030	345103040	345103040 A.cupr Athrotaxis cupressoides voucher RBGS-870661 26S ribosomal RNA gene, partial sequence.	100	2e-30
contig00030	345103039	345103039 F.cupr Fitzroya cupressoides voucher RBGE-19991747-F 26S ribosomal RNA gene, partial sequence.	100	2e-30
contig00030	345103038	345103038 J.form Juniperus formosana voucher J.Q.Liu-KBG-JFF 26S ribosomal RNA gene, partial sequence.	100	2e-30
contig00031	37993790	37993790 Q.sube Quercus suber 26S large subunit ribosomal RNA gene, complete sequence.	96.88	0
contig00031	7960173	7960173 H.lupu Humulus lupulus 26S ribosomal RNA gene, partial sequence; 18S ribosomal RNA gene, internal transcribed spacer 1, 5.8S ribosomal RNA gene, internal transcribed spacer 2 and 26S ribosomal RNA gene, complete sequence; and 18S ribosomal RNA gene, partial sequence.	96.73	0
contig00031	7960173	7960173 H.lupu Humulus lupulus 26S ribosomal RNA gene, partial sequence; 18S ribosomal RNA gene, internal transcribed spacer 1, 5.8S ribosomal RNA gene, internal transcribed spacer 2 and 26S ribosomal RNA gene, complete sequence; and 18S ribosomal RNA gene, partial sequence.	96.03	0
contig00031	30230599	30230599 M.deca Mentzelia decapetala 26S ribosomal RNA gene, complete sequence.	97.41	0
contig00031	9799437	9799437 C.japo Cercidiphyllum japonicum 26S ribosomal RNA gene, complete sequence.	97.55	0
contig00031	19919632	19919632 C.trac Campanula trachelium 26S ribosomal RNA gene, complete sequence.	97.26	0
contig00031	147779303	147779303 V.vini Vitis vinifera contig VV78X153515.1, whole genome shotgun sequence.	96.31	0
contig00031	30230576	30230576 A.kurz Alangium kurzii 26S ribosomal RNA gene, complete sequence.	97.11	0
contig00031	19919600	19919600 F.colu Fouquieria columnaris 26S ribosomal RNA gene, complete sequence.	97.1	0
contig00031	19919548	19919548 C.semp Chrysolepis sempervirens 26S ribosomal RNA gene, complete sequence.	96.96	0
contig00031	9799454	9799454 M.laos Mytilaria laosensis 26S ribosomal RNA gene, complete sequence.	97.09	0
contig00035	359481217	359481217 V.vini PREDICTED: Vitis vinifera vacuolar-sorting receptor 1-like (LOC100265315), mRNA.	78.42	1e-77
contig00035	147828304	147828304 V.vini Vitis vinifera contig VV78X183642.29, whole genome shotgun sequence.	86.05	2e-14
contig00037	365770490	365770490 L.usit Linum usitatissimum clone Contig1076 microsatellite sequence.	100	1e-51
contig00037	371925912	371925912 T.caca Theobroma cacao genotype Pentagonum 18S ribosomal RNA gene, internal transcribed spacer 1, 5.8S ribosomal RNA gene, internal transcribed spacer 2, and 26S ribosomal RNA gene, complete sequence.	100	1e-51
contig00037	371925911	371925911 T.caca Theobroma cacao genotype Stahel 18S ribosomal RNA gene, internal transcribed spacer 1, 5.8S ribosomal RNA gene, internal transcribed spacer 2, and 26S ribosomal RNA gene, complete sequence.	100	1e-51
contig00037	371925910	371925910 T.caca Theobroma cacao genotype EET-64 18S ribosomal RNA gene, internal transcribed spacer 1, 5.8S ribosomal RNA gene, internal transcribed spacer 2, and 26S ribosomal RNA gene, complete sequence.	100	1e-51
contig00037	371925906	371925906 T.caca Theobroma cacao genotype Amelonado 18S ribosomal RNA gene, internal transcribed spacer 1, 5.8S ribosomal RNA gene, internal transcribed spacer 2, and 26S ribosomal RNA gene, complete sequence.	100	1e-51
contig00037	371925905	371925905 T.caca Theobroma cacao genotype Criollo-22 18S ribosomal RNA gene, internal transcribed spacer 1, 5.8S ribosomal RNA gene, internal transcribed spacer 2, and 26S ribosomal RNA gene, complete sequence.	100	1e-51
contig00037	345287605	345287605 T.pani Talinum paniculatum 26S ribosomal RNA gene, partial sequence.	100	1e-51
contig00037	345287604	345287604 S.hali Stegnosperma halimifolium 26S ribosomal RNA gene, partial sequence.	100	1e-51
contig00037	345287603	345287603 S.oler Spinacia oleracea 26S ribosomal RNA gene, partial sequence.	100	1e-51
contig00037	345287602	345287602 S.chin Simmondsia chinensis 26S ribosomal RNA gene, partial sequence.	100	1e-51
contig00040	290782510	290782510 M.witt Morus wittiorum isolate EE5_04A_MORWIT 18S ribosomal RNA gene, partial sequence.	99.51	2e-99
contig00040	76873311	76873311 T.envi Uncultured tardigrade partial 18S rRNA gene, specimen voucher JM2004_JM33_nSSU.	99.02	1e-97
contig00040	76873290	76873290 T.envi Uncultured tardigrade partial 18S rRNA gene, specimen voucher JM2004_JH05_nSSU.	99.02	1e-97
contig00040	365928206	365928206 U.Stre Uncultured Streptophyta clone Alchichica_AQ2_5E_100 small subunit ribosomal RNA gene, partial sequence.	98.53	5e-96
contig00040	336239084	336239084 F.tiko Ficus tikoua 18S ribosomal RNA gene, complete sequence.	98.53	5e-96
contig00040	336239075	336239075 B.oleo Barbeya oleoides 18S ribosomal RNA gene, complete sequence.	98.53	5e-96
contig00040	318085574	318085574 C.lana Citrullus lanatus subsp. vulgaris 18S ribosomal RNA gene, partial sequence.	98.53	5e-96
contig00040	290782509	290782509 S.hete Streblus heterophyllus isolate EE1_07H_STRHET 18S ribosomal RNA gene, partial sequence.	98.53	5e-96
contig00040	290782508	290782508 S.glab Streblus glaber isolate EE4_03E_STRGLA 18S ribosomal RNA gene, partial sequence.	98.53	5e-96
contig00040	194396564	194396564 U.Stre Uncultured streptophyte clone D0810_09_M small subunit ribosomal RNA gene, partial sequence.	98.53	5e-96
contig00041	19919673	19919673 M.nigr Morus nigra 26S ribosomal RNA gene, partial sequence.	100	6e-75
contig00041	57235580	57235580 M.nigr Morus nigra voucher G. Weiblen 1207 (MIN) 26S ribosomal RNA gene, partial sequence.	100	6e-75
contig00041	19919570	19919570 G.sang Geranium sanguineum 26S ribosomal RNA gene, complete sequence.	100	3e-73
contig00041	57235637	57235637 S.briq Sorocea briquetii voucher G. Weiblen 1457 (MIN) 26S ribosomal RNA gene, partial sequence.	100	3e-73
contig00041	57235635	57235635 A.toxi Antiaris toxicaria voucher G. Weiblen 1115 (MIN) 26S ribosomal RNA gene, partial sequence.	100	3e-73
contig00041	57235629	57235629 B.cost Batocarpus costaricensis voucher G. Weiblen 1463 (MIN) 26S ribosomal RNA gene, partial sequence.	100	3e-73
contig00041	57235628	57235628 C.bifl Clarisia biflora voucher W. Haber 11753 (F) 26S ribosomal RNA gene, partial sequence.	100	3e-73
contig00041	57235626	57235626 B.mada Bleekrodea madagascariensis voucher S. Wohlhauser 60021 (MO) 26S ribosomal RNA gene, partial sequence.	100	3e-73
contig00041	57235621	57235621 P.rubr Perebea rubra voucher G. Weiblen 1685 (MIN) 26S ribosomal RNA gene, partial sequence.	100	3e-73
contig00041	57235614	57235614 P.limp Prainea papuana voucher N. Zerega 61 (NY) 26S ribosomal RNA gene, partial sequence.	100	3e-73
contig00045	19919673	19919673 M.nigr Morus nigra 26S ribosomal RNA gene, partial sequence.	100	0
contig00045	336239118	336239118 U.macr Ulmus macrocarpa 26S ribosomal RNA gene, partial sequence.	98.29	3e-172
contig00045	336239102	336239102 C.tetr Celtis tetrandra 26S ribosomal RNA gene, partial sequence.	98.29	3e-172
contig00045	57340778	57340778 L.vulg Lysimachia vulgaris 26S ribosomal RNA gene, partial sequence.	98.29	3e-172
contig00045	37778860	37778860 E.bour Eryngium bourgattii 26S large subunit ribosomal RNA gene, partial sequence.	98.29	3e-172
contig00045	19919540	19919540 Z.serr Zelkova serrata 26S ribosomal RNA gene, complete sequence.	98.29	3e-172
contig00045	19919539	19919539 C.yunn Celtis yunnanensis 26S ribosomal RNA gene, complete sequence.	98.29	3e-172
contig00045	19919543	19919543 C.sang Ceanothus sanguineus 26S ribosomal RNA gene, complete sequence.	98.28	1e-171
contig00045	37778899	37778899 S.greg Sanicula gregari 26S large subunit ribosomal RNA gene, partial sequence.	98.01	4e-171
contig00045	19919564	19919564 A.john Androstachys johnsonii 26S ribosomal RNA gene, partial sequence.	98.01	4e-171
contig00046	332080185	332080185 H.lyth Hyptis lythroides isolate FS4707 external transcribed spacer and 18S ribosomal RNA gene, partial sequence.	100	3e-18
contig00046	332080184	332080184 H.cras Hyptis crassifolia isolate FS6102 external transcribed spacer and 18S ribosomal RNA gene, partial sequence.	100	3e-18
contig00046	332080148	332080148 E.sp. Eriope sp. Pastore & Brandao 2158 external transcribed spacer and 18S ribosomal RNA gene, partial sequence.	100	3e-18
contig00046	332080139	332080139 H.spic Hyptis spicigera isolate FS698 external transcribed spacer and 18S ribosomal RNA gene, partial sequence.	100	3e-18
contig00046	332080104	332080104 L.stoe Lavandula stoechas isolate K19110 external transcribed spacer and 18S ribosomal RNA gene, partial sequence.	100	3e-18
contig00046	332080101	332080101 M.comm Myrtus communis haplotype ETSF45 external transcribed spacer and 18S ribosomal RNA gene, partial sequence.	100	3e-18
contig00046	332080100	332080100 M.comm Myrtus communis haplotype ETSF44 external transcribed spacer and 18S ribosomal RNA gene, partial sequence.	100	3e-18
contig00046	332080099	332080099 M.comm Myrtus communis haplotype ETSF43 external transcribed spacer and 18S ribosomal RNA gene, partial sequence.	100	3e-18
contig00046	332080098	332080098 M.comm Myrtus communis haplotype ETSF42 external transcribed spacer and 18S ribosomal RNA gene, partial sequence.	100	3e-18
contig00046	332080097	332080097 M.comm Myrtus communis haplotype ETSF40 external transcribed spacer and 18S ribosomal RNA gene, partial sequence.	100	3e-18
contig00049	30230599	30230599 M.deca Mentzelia decapetala 26S ribosomal RNA gene, complete sequence.	96.46	3e-113
contig00049	9799437	9799437 C.japo Cercidiphyllum japonicum 26S ribosomal RNA gene, complete sequence.	96.46	3e-113
contig00049	336239118	336239118 U.macr Ulmus macrocarpa 26S ribosomal RNA gene, partial sequence.	96.43	1e-112
contig00049	336239108	336239108 F.tiko Ficus tikoua 26S ribosomal RNA gene, partial sequence.	96.03	5e-111
contig00049	37778871	37778871 H.flav Hymenosporum flavum 26S large subunit ribosomal RNA gene, partial sequence.	96.03	5e-111
contig00049	336239102	336239102 C.tetr Celtis tetrandra 26S ribosomal RNA gene, partial sequence.	95.63	6e-110
contig00049	9799454	9799454 M.laos Mytilaria laosensis 26S ribosomal RNA gene, complete sequence.	95.67	6e-110
contig00049	336239106	336239106 D.octo Dryas octopetala 26S ribosomal RNA gene, partial sequence.	95.65	2e-109
contig00049	305671601	305671601 A.laxu Argophyllum laxum 26S ribosomal RNA gene, partial sequence.	95.65	2e-109
contig00049	325071860	325071860 M.lind Mentzelia lindleyi 26S ribosomal RNA gene, partial sequence.	95.29	3e-108
contig00050	305671602	305671602 C.sp. Cardiopteris sp. van der Werff et al. 17270 26S ribosomal RNA gene, partial sequence.	97.84	6e-60
contig00050	66969198	66969198 P.cane Petrophile canescens 26S ribosomal RNA gene, partial sequence.	97.84	6e-60
contig00050	19919682	19919682 S.macr Swietenia macrophylla 26S ribosomal RNA gene, complete sequence.	97.84	6e-60
contig00050	345287605	345287605 T.pani Talinum paniculatum 26S ribosomal RNA gene, partial sequence.	97.12	3e-58
contig00050	336239103	336239103 M.tric Maclura tricuspidata 26S ribosomal RNA gene, partial sequence.	97.12	3e-58
contig00050	325071836	325071836 A.salv Alangium salviifolium 26S ribosomal RNA gene, partial sequence.	97.12	3e-58
contig00050	19919686	19919686 C.japo Chloranthus japonicus 26S ribosomal RNA gene, complete sequence.	97.14	3e-58
contig00050	19919685	19919685 M.denu Magnolia denudata 26S ribosomal RNA gene, complete sequence.	97.12	3e-58
contig00050	22595038	22595038 R.macr Roupala macrophylla 26S ribosomal RNA gene, partial sequence.	97.12	3e-58
contig00050	22595029	22595029 M.denu Magnolia denudata 26S ribosomal RNA gene, partial sequence.	97.12	3e-58
contig00052	222101928	222101928 R.glut Rehmannia glutinosa bio-material NO.3 Huixian Dihuang 18S ribosomal RNA gene, partial sequence.	100	1e-61
contig00052	222101927	222101927 R.glut Rehmannia glutinosa bio-material NO.2 Shennongshan Dihuang 18S ribosomal RNA gene, partial sequence.	100	1e-61
contig00052	222101925	222101925 R.glut Rehmannia glutinosa bio-material NO.1 Shennongshan Dihuang 18S ribosomal RNA gene, partial sequence.	100	1e-61
contig00052	222101924	222101924 R.glut Rehmannia glutinosa bio-material Fengqiu Dihuang 18S ribosomal RNA gene, partial sequence.	100	1e-61
contig00052	222101923	222101923 R.glut Rehmannia glutinosa bio-material NO.4 Shennongshan Dihuang 18S ribosomal RNA gene, partial sequence.	100	1e-61
contig00052	222101922	222101922 R.glut Rehmannia glutinosa bio-material NO.4 Huixian Dihuang 18S ribosomal RNA gene, partial sequence.	100	1e-61
contig00052	222101921	222101921 R.glut Rehmannia glutinosa bio-material NO.1 Huixian Dihuang 18S ribosomal RNA gene, partial sequence.	100	1e-61
contig00052	193160820	193160820 R.glut Rehmannia glutinosa cultivar Dihuang 9302 18S ribosomal RNA gene, partial sequence.	100	1e-61
contig00052	193160790	193160790 R.glut Rehmannia glutinosa cultivar Dihuang 85-5 18S ribosomal RNA gene, partial sequence.	100	1e-61
contig00052	133918057	133918057 T.guia Tococa guianensis partial 18S rRNA gene, specimen voucher Fabian Michelangeli FAM 703 (NY).	100	1e-61
contig00054	371925914	371925914 T.gran Theobroma grandiflorum 18S ribosomal RNA gene, internal transcribed spacer 1, 5.8S ribosomal RNA gene, internal transcribed spacer 2, and 26S ribosomal RNA gene, complete sequence.	100	9e-29
contig00054	371925913	371925913 T.caca Theobroma cacao genotype ICS-39 18S ribosomal RNA gene, internal transcribed spacer 1, 5.8S ribosomal RNA gene, internal transcribed spacer 2, and 26S ribosomal RNA gene, complete sequence.	100	9e-29
contig00054	371925912	371925912 T.caca Theobroma cacao genotype Pentagonum 18S ribosomal RNA gene, internal transcribed spacer 1, 5.8S ribosomal RNA gene, internal transcribed spacer 2, and 26S ribosomal RNA gene, complete sequence.	100	9e-29
contig00054	371925911	371925911 T.caca Theobroma cacao genotype Stahel 18S ribosomal RNA gene, internal transcribed spacer 1, 5.8S ribosomal RNA gene, internal transcribed spacer 2, and 26S ribosomal RNA gene, complete sequence.	100	9e-29
contig00054	371925910	371925910 T.caca Theobroma cacao genotype EET-64 18S ribosomal RNA gene, internal transcribed spacer 1, 5.8S ribosomal RNA gene, internal transcribed spacer 2, and 26S ribosomal RNA gene, complete sequence.	100	9e-29
contig00054	371925909	371925909 T.caca Theobroma cacao genotype ICS-06 18S ribosomal RNA gene, internal transcribed spacer 1, 5.8S ribosomal RNA gene, internal transcribed spacer 2, and 26S ribosomal RNA gene, complete sequence.	100	9e-29
contig00054	371925908	371925908 T.caca Theobroma cacao genotype Scavina-6 18S ribosomal RNA gene, internal transcribed spacer 1, 5.8S ribosomal RNA gene, internal transcribed spacer 2, and 26S ribosomal RNA gene, complete sequence.	100	9e-29
contig00054	371925907	371925907 T.caca Theobroma cacao genotype ICS-01 18S ribosomal RNA gene, internal transcribed spacer 1, 5.8S ribosomal RNA gene, internal transcribed spacer 2, and 26S ribosomal RNA gene, complete sequence.	100	9e-29
contig00054	371925906	371925906 T.caca Theobroma cacao genotype Amelonado 18S ribosomal RNA gene, internal transcribed spacer 1, 5.8S ribosomal RNA gene, internal transcribed spacer 2, and 26S ribosomal RNA gene, complete sequence.	100	9e-29
contig00054	371925905	371925905 T.caca Theobroma cacao genotype Criollo-22 18S ribosomal RNA gene, internal transcribed spacer 1, 5.8S ribosomal RNA gene, internal transcribed spacer 2, and 26S ribosomal RNA gene, complete sequence.	100	9e-29
contig00056	336239106	336239106 D.octo Dryas octopetala 26S ribosomal RNA gene, partial sequence.	100	2e-45
contig00056	19919673	19919673 M.nigr Morus nigra 26S ribosomal RNA gene, partial sequence.	100	2e-45
contig00056	74272796	74272796 P.tryp Passiflora tryphostemmatoides 26S ribosomal RNA gene, partial sequence.	99.04	8e-44
contig00056	74272759	74272759 P.foet Passiflora foetida 26S ribosomal RNA gene, partial sequence.	99.05	8e-44
contig00056	74272758	74272758 P.clat Passiflora clathrata 26S ribosomal RNA gene, partial sequence.	99.05	8e-44
contig00056	74272735	74272735 P.macr Passiflora macrophylla 26S ribosomal RNA gene, partial sequence.	99.04	8e-44
contig00056	74272734	74272734 P.lind Passiflora lindeniana 26S ribosomal RNA gene, partial sequence.	99.04	8e-44
contig00056	74272731	74272731 P.citr Passiflora citrifolia 26S ribosomal RNA gene, partial sequence.	99.04	8e-44
contig00056	74272730	74272730 P.cera Passiflora ceratocarpa 26S ribosomal RNA gene, partial sequence.	99.04	8e-44
contig00056	74272729	74272729 P.arbo Passiflora arborea 26S ribosomal RNA gene, partial sequence.	99.04	8e-44
contig00057	371925914	371925914 T.gran Theobroma grandiflorum 18S ribosomal RNA gene, internal transcribed spacer 1, 5.8S ribosomal RNA gene, internal transcribed spacer 2, and 26S ribosomal RNA gene, complete sequence.	100	0.0002
contig00057	371925913	371925913 T.caca Theobroma cacao genotype ICS-39 18S ribosomal RNA gene, internal transcribed spacer 1, 5.8S ribosomal RNA gene, internal transcribed spacer 2, and 26S ribosomal RNA gene, complete sequence.	100	0.0002
contig00057	371925912	371925912 T.caca Theobroma cacao genotype Pentagonum 18S ribosomal RNA gene, internal transcribed spacer 1, 5.8S ribosomal RNA gene, internal transcribed spacer 2, and 26S ribosomal RNA gene, complete sequence.	100	0.0002
contig00057	371925911	371925911 T.caca Theobroma cacao genotype Stahel 18S ribosomal RNA gene, internal transcribed spacer 1, 5.8S ribosomal RNA gene, internal transcribed spacer 2, and 26S ribosomal RNA gene, complete sequence.	100	0.0002
contig00057	371925910	371925910 T.caca Theobroma cacao genotype EET-64 18S ribosomal RNA gene, internal transcribed spacer 1, 5.8S ribosomal RNA gene, internal transcribed spacer 2, and 26S ribosomal RNA gene, complete sequence.	100	0.0002
contig00057	371925909	371925909 T.caca Theobroma cacao genotype ICS-06 18S ribosomal RNA gene, internal transcribed spacer 1, 5.8S ribosomal RNA gene, internal transcribed spacer 2, and 26S ribosomal RNA gene, complete sequence.	100	0.0002
contig00057	371925908	371925908 T.caca Theobroma cacao genotype Scavina-6 18S ribosomal RNA gene, internal transcribed spacer 1, 5.8S ribosomal RNA gene, internal transcribed spacer 2, and 26S ribosomal RNA gene, complete sequence.	100	0.0002
contig00057	371925907	371925907 T.caca Theobroma cacao genotype ICS-01 18S ribosomal RNA gene, internal transcribed spacer 1, 5.8S ribosomal RNA gene, internal transcribed spacer 2, and 26S ribosomal RNA gene, complete sequence.	100	0.0002
contig00057	371925906	371925906 T.caca Theobroma cacao genotype Amelonado 18S ribosomal RNA gene, internal transcribed spacer 1, 5.8S ribosomal RNA gene, internal transcribed spacer 2, and 26S ribosomal RNA gene, complete sequence.	100	0.0002
contig00057	371925905	371925905 T.caca Theobroma cacao genotype Criollo-22 18S ribosomal RNA gene, internal transcribed spacer 1, 5.8S ribosomal RNA gene, internal transcribed spacer 2, and 26S ribosomal RNA gene, complete sequence.	100	0.0002
contig00058	85678960	85678960 C.alte Cornus alternifolia voucher Xiang 01-162 26S ribosomal RNA gene, partial sequence.	98.89	2e-84
contig00058	85678958	85678958 C.olig Cornus oligophlebia voucher Xiang 02-231 26S ribosomal RNA gene, partial sequence.	98.89	2e-84
contig00058	19919685	19919685 M.denu Magnolia denudata 26S ribosomal RNA gene, complete sequence.	98.89	2e-84
contig00058	22595038	22595038 R.macr Roupala macrophylla 26S ribosomal RNA gene, partial sequence.	98.89	2e-84
contig00058	22595035	22595035 D.exim Dicentra eximia 26S ribosomal RNA gene, partial sequence.	98.36	2e-84
contig00058	22595029	22595029 M.denu Magnolia denudata 26S ribosomal RNA gene, partial sequence.	98.89	2e-84
contig00058	57340745	57340745 C.seri Cornus sericea 26S ribosomal RNA gene, partial sequence.	98.89	2e-84
contig00058	30527327	30527327 L.chin Liriodendron chinense 26S ribosomal RNA gene, partial sequence.	98.89	2e-84
contig00058	30230579	30230579 C.acum Camptotheca acuminata 26S ribosomal RNA gene, complete sequence.	98.89	2e-84
contig00058	66969230	66969230 T.tome Thottea tomentosa 26S ribosomal RNA gene, partial sequence.	98.89	2e-84
contig00062	357455348	357455348 M.trun Medicago truncatula hypothetical protein (MTR_2g104400) mRNA, complete cds.	75.97	1e-62
contig00062	139096550	139096550 M.trun Medicago truncatula chromosome 2 BAC clone mth2-18d17, complete sequence.	75.97	1e-62
contig00062	139096550	139096550 M.trun Medicago truncatula chromosome 2 BAC clone mth2-18d17, complete sequence.	90	1e-17
contig00062	357455358	357455358 M.trun Medicago truncatula hypothetical protein (MTR_2g104430) mRNA, complete cds.	90	1e-17
contig00062	357455356	357455356 M.trun Medicago truncatula hypothetical protein (MTR_2g104430) mRNA, complete cds.	90	1e-17
contig00062	357455354	357455354 M.trun Medicago truncatula hypothetical protein (MTR_2g104430) mRNA, complete cds.	90	1e-17
contig00062	217075740	217075740 M.trun Medicago truncatula clone MTYFT1G-A-19 unknown mRNA.	90	1e-17
contig00066	357127846	357127846 B.dist PREDICTED: Brachypodium distachyon receptor-like protein kinase ANXUR1-like (LOC100833054), mRNA.	77.42	4e-57
contig00066	302805245	302805245 S.moel Selaginella moellendorffii hypothetical protein, mRNA.	78.44	1e-47
contig00066	297819851	297819851 A.lyra Arabidopsis lyrata subsp. lyrata hypothetical protein, mRNA.	75.76	1e-46
contig00066	155242123	155242123 A.lyra Arabidopsis lyrata FERONIA receptor-like kinase (FER) gene, complete cds.	75.76	1e-46
contig00066	302782048	302782048 S.moel Selaginella moellendorffii hypothetical protein, mRNA.	77.91	2e-44
contig00066	326501951	326501951 H.vulg Hordeum vulgare subsp. vulgare mRNA for predicted protein, complete cds, clone: NIASHv3089J11.	75.78	3e-43
contig00066	332640072	332640072 A.thal Arabidopsis thaliana chromosome 3, complete sequence.	74.71	7e-40
contig00066	186510924	186510924 A.thal Arabidopsis thaliana receptor-like protein kinase FERONIA (FER) mRNA, complete cds.	74.71	7e-40
contig00066	14334759	14334759 A.thal Arabidopsis thaliana putative receptor-protein kinase (At3g51550) mRNA, complete cds.	74.71	7e-40
contig00066	6572057	6572057 A.thal Arabidopsis thaliana DNA chromosome 3, BAC clone F26O13.	74.71	7e-40
contig00076	255554155	255554155 R.comm Ricinus communis glutathione reductase, putative, mRNA.	83.74	5e-101
contig00076	291480273	291480273 H.bras Hevea brasiliensis cultivar Reyan 7-33-97 glutathione reductase mRNA, complete cds.	83.7	2e-100
contig00076	6723468	6723468 B.pend Betula pendula partial mRNA for glutathione reductase (gr gene).	82.73	8e-94
contig00076	15637156	15637156 B.vulg Beta vulgaris glutathione reductase (gr) mRNA, partial cds.	80.84	4e-52
contig00077	10862870	10862870 M.crys Mesembryanthemum crystallinum mRNA for cytosolic glutathione reductase (gr1 gene).	84.03	2e-75
contig00077	297831193	297831193 A.lyra Arabidopsis lyrata subsp. lyrata hypothetical protein, mRNA.	79.84	1e-66
contig00077	50058093	50058093 Z.viol Zinnia violacea ZeGR1 mRNA for glutathione reductase, complete cds.	82.68	5e-66
contig00077	194716773	194716773 P.kurr Picrorhiza kurrooa glutathione reductase (gr) mRNA, complete cds.	79.62	1e-62
contig00082	209922599	209922599 P.pers Prunus persica cultivar GF305 elongation factor 1-alpha (eEF1A) mRNA, complete cds.	93.17	0
contig00082	224158410	224158410 P.tric Populus trichocarpa predicted protein, mRNA.	92.71	9e-178
contig00082	118485042	118485042 P.tric Populus trichocarpa clone WS0116_P11 unknown mRNA.	92.71	9e-178
contig00082	332713694	332713694 D.anta Deschampsia antarctica elongation factor 1-alpha (EF1a) mRNA, complete cds.	92.31	4e-176
contig00082	326493961	326493961 H.vulg Hordeum vulgare subsp. vulgare mRNA for predicted protein, complete cds, clone: NIASHv1005O09.	92.31	4e-176
contig00082	224095532	224095532 P.tric Populus trichocarpa predicted protein, mRNA.	92.48	4e-176
contig00082	151426905	151426905 H.vulg Hordeum vulgare subsp. vulgare cDNA clone: FLbaf12h23, mRNA sequence.	92.31	4e-176
contig00082	353259712	353259712 R.mult Rosa multiflora elongation factor 1-alpha mRNA, complete cds.	92.12	2e-174
contig00082	326511572	326511572 H.vulg Hordeum vulgare subsp. vulgare mRNA for predicted protein, complete cds, clone: NIASHv1124C03.	92.08	2e-174
contig00082	306416022	306416022 O.sati Oryza sativa Japonica Group clone KCG188A09 elongation factor-1 alpha mRNA, complete cds.	92.08	2e-174
contig00083	357496972	357496972 M.trun Medicago truncatula Elongation factor 1-alpha (MTR_6g021800) mRNA, complete cds.	90.75	1e-56
contig00083	127951062	127951062 C.sati Cucumis sativus elongation factor 1-alpha (EF1) mRNA, partial cds.	90.75	1e-56
contig00083	88999793	88999793 M.trun M.truncatula DNA sequence from clone MTH2-62G7 on chromosome 3, complete sequence.	90.75	1e-56
contig00083	226897264	226897264 N.nuci Nelumbo nucifera NnEF1a mRNA for elongation factor 1a, partial cds.	90.23	6e-55
contig00083	376008206	376008206 C.maxi Citrus maxima cultivar Guanxi pomelo translation elongation factor-1 alpha (EF1-alpha) mRNA, partial cds.	89.47	4e-52
contig00083	189162514	189162514 L.japo Lotus japonicus genomic DNA, chromosome 2, clone: LjT12G08, TM1860, complete sequence.	90.36	4e-52
contig00083	40748292	40748292 C.sine Citrus sinensis elongation factor 1 alpha mRNA, partial cds.	89.47	4e-52
contig00083	241740171	241740171 B.napu Brassica napus elongation factor 1 alpha (EF1alpha.2) mRNA, complete cds.	89.02	1e-51
contig00083	40217938	40217938 C.inty Cichorium intybus elongation factor 1-alpha mRNA, complete cds.	89.08	1e-51
contig00083	353259712	353259712 R.mult Rosa multiflora elongation factor 1-alpha mRNA, complete cds.	88.57	2e-50
contig00084	2791833	2791833 M.escu Manihot esculenta elongation factor 1-alpha (MeEF1) gene, complete cds.	90.38	4e-82
contig00084	224112980	224112980 P.tric Populus trichocarpa predicted protein, mRNA.	89.03	2e-75
contig00084	335321566	335321566 P.bals Populus balsamifera isolate STO11 haplotype B elongation factor 1alpha gene, partial sequence.	88.66	2e-74
contig00084	335321565	335321565 P.bals Populus balsamifera isolate STO11 haplotype A elongation factor 1alpha gene, partial sequence.	88.66	2e-74
contig00084	335321564	335321564 P.bals Populus balsamifera isolate RNA13 haplotype B elongation factor 1alpha gene, partial sequence.	88.66	2e-74
contig00084	335321563	335321563 P.bals Populus balsamifera isolate RNA13 haplotype A elongation factor 1alpha gene, partial sequence.	88.66	2e-74
contig00084	335321562	335321562 P.bals Populus balsamifera isolate NWL07 haplotype B elongation factor 1alpha gene, partial sequence.	88.66	2e-74
contig00084	335321561	335321561 P.bals Populus balsamifera isolate NWL07 haplotype A elongation factor 1alpha gene, partial sequence.	88.66	2e-74
contig00084	335321560	335321560 P.bals Populus balsamifera isolate LOV02 haplotype B elongation factor 1alpha gene, partial sequence.	88.66	2e-74
contig00084	335321559	335321559 P.bals Populus balsamifera isolate LOV02 haplotype A elongation factor 1alpha gene, partial sequence.	88.66	2e-74
contig00085	156104843	156104843 M.x do Malus x domestica mRNA for hypothetical protein, complete cds, clone: MDYF-025.	92.63	9e-29
contig00085	379698660	379698660 A.ligt Alstroemeria ligtu subsp. ligtu AlseEF1A mRNA for elongation factor 1-alpha, partial cds.	90.53	2e-25
contig00085	379054877	379054877 M.sine Miscanthus sinensis clone MSIL000013 putative elongation factor 1-alpha mRNA, complete cds.	93.02	2e-25
contig00085	332189094	332189094 A.thal Arabidopsis thaliana chromosome 1, complete sequence.	90.62	2e-25
contig00085	332189094	332189094 A.thal Arabidopsis thaliana chromosome 1, complete sequence.	90.62	2e-25
contig00085	332189094	332189094 A.thal Arabidopsis thaliana chromosome 1, complete sequence.	89.58	9e-24
contig00085	306416022	306416022 O.sati Oryza sativa Japonica Group clone KCG188A09 elongation factor-1 alpha mRNA, complete cds.	90.53	2e-25
contig00085	306416020	306416020 O.sati Oryza sativa Japonica Group clone KCG182G02 elongation factor-1 alpha mRNA, complete cds.	90.53	2e-25
contig00085	306415992	306415992 O.sati Oryza sativa Japonica Group clone KCG099G10 elongation factor-1 alpha mRNA, complete cds.	90.53	2e-25
contig00085	238008563	238008563 Z.mays Zea mays full-length cDNA clone ZM_BFb0216I07 mRNA, complete cds.	91.4	2e-25
contig00085	222424897	222424897 A.thal Arabidopsis thaliana AT1G07940 mRNA, partial cds, clone: RAFL22-02-J20.	90.62	2e-25
contig00085	156257584	156257584 S.offi Saccharum officinarum elongation factor mRNA, complete cds.	93.02	2e-25
contig00086	189163288	189163288 L.japo Lotus japonicus genomic DNA, chromosome 5, clone: LjT25M07, TM1837, complete sequence.	97.59	2e-30
contig00086	195622217	195622217 Z.mays Zea mays clone 228872 elongation factor 1-alpha mRNA, complete cds.	96.43	2e-29
contig00086	54651608	54651608 Z.mays Zea mays clone Contig660 mRNA sequence.	96.43	2e-29
contig00086	32128680	32128680 T.aest Triticum aestivum clone wl1n.pk0027.f4:fis, full insert mRNA sequence.	96.43	2e-29
contig00086	162461841	162461841 Z.mays Zea mays elongation factor 1-alpha (EF1-A), mRNA.	96.43	2e-29
contig00086	644492	644492 Z.mays Zea mays elongation factor 1alpha gene, complete cds.	96.43	2e-29
contig00086	644491	644491 Z.mays Zea mays mRNA for elongation factor 1A.	96.43	2e-29
contig00086	18419675	18419675 E.olei Elaeis oleifera elongation factor 1-alpha mRNA, complete cds.	96.3	1e-27
contig00086	255610595	255610595 R.comm Ricinus communis elongation factor 1-alpha, putative, mRNA.	94.12	5e-26
contig00086	255606892	255606892 R.comm Ricinus communis elongation factor 1-alpha, putative, mRNA.	94.12	5e-26
contig00087	157502238	157502238 O.glab Oryza glaberrima clone OG_BBa0029F18, complete sequence.	88.89	4e-17
contig00087	61741087	61741087 A.deli Actinidia deliciosa elongation factor 1 alpha mRNA, complete cds.	88.31	2e-15
contig00087	3413166	3413166 C.arie Cicer arietinum mRNA for elongation factor 1-alpha (clone CanEF1-a2), partial.	88.31	2e-15
contig00087	312281556	312281556 E.halo Thellungiella halophila mRNA, complete cds, clone: RTFL01-02-O20.	86.42	9e-14
contig00087	226897264	226897264 N.nuci Nelumbo nucifera NnEF1a mRNA for elongation factor 1a, partial cds.	87.01	9e-14
contig00087	224069355	224069355 P.tric Populus trichocarpa predicted protein, mRNA.	86.25	9e-14
contig00087	118487792	118487792 P.tric Populus trichocarpa clone WS0124_H23 unknown mRNA.	86.25	9e-14
contig00087	160961404	160961404 P.trem Populus EST from severe drought-stressed opposite wood.	86.25	9e-14
contig00087	291059162	291059162 A.race Actaea racemosa translation elongation factor 1 alpha (TEF1) mRNA, partial cds.	85.9	4e-12
contig00087	160949897	160949897 P.trem Populus EST from leave.	83.75	2e-10
contig00088	1732358	1732358 M.x do Malus domestica elongation factor 1 alpha (EF-1alpha) mRNA, partial cds.	89.73	1e-57
contig00088	238014023	238014023 Z.mays Zea mays full-length cDNA clone ZM_BFb0160N03 mRNA, complete cds.	89.02	1e-51
contig00088	194695015	194695015 Z.mays Zea mays full-length cDNA clone ZM_BFb0124K14 mRNA, complete cds.	89.02	1e-51
contig00088	54652552	54652552 Z.mays Zea mays clone EL01N0502E05.c mRNA sequence.	89.02	1e-51
contig00088	379054877	379054877 M.sine Miscanthus sinensis clone MSIL000013 putative elongation factor 1-alpha mRNA, complete cds.	86.56	2e-49
contig00088	156257584	156257584 S.offi Saccharum officinarum elongation factor mRNA, complete cds.	86.56	2e-49
contig00088	18873726	18873726 S.hybr Saccharum hybrid cultivar CP72-2086 elongation factor 1 alpha (SEF1a) mRNA, partial cds.	86.56	2e-49
contig00088	162458928	162458928 Z.mays Zea mays elongation factor alpha5 (elfa5), mRNA.	87.93	3e-48
contig00088	195622217	195622217 Z.mays Zea mays clone 228872 elongation factor 1-alpha mRNA, complete cds.	85.56	5e-46
contig00088	54651608	54651608 Z.mays Zea mays clone Contig660 mRNA sequence.	85.56	5e-46
contig00091	226897264	226897264 N.nuci Nelumbo nucifera NnEF1a mRNA for elongation factor 1a, partial cds.	89.27	2e-140
contig00091	77999298	77999298 S.tube Solanum tuberosum clone 149A09 elongation factor 1-alpha-like protein mRNA, complete cds.	88.56	3e-137
contig00091	81076158	81076158 S.tube Solanum tuberosum clone 087B12 elongation factor 1-alpha-like mRNA, complete cds.	88.56	3e-137
contig00091	29892962	29892962 S.tube Solanum tuberosum mRNA for elongation factor (ef-1alpha gene).	88.32	2e-135
contig00091	93209511	93209511 L.chin Litchi chinensis elongation factor 1-alpha mRNA, complete cds.	88.38	2e-134
contig00091	29419230	29419230 M.pusi Malva pusilla translation elongation factor-1 alpha mRNA, partial cds.	87.92	3e-132
contig00091	77999256	77999256 S.tube Solanum tuberosum clone 135F02 elongation factor 1-alpha-like protein mRNA, complete cds.	87.68	2e-130
contig00091	74486743	74486743 G.hirs Gossypium hirsutum translation elongation factor 1A-9 (EF1A9) mRNA, complete cds.	87.62	2e-130
contig00091	74486735	74486735 G.hirs Gossypium hirsutum translation elongation factor 1A-5 (EF1A5) mRNA, complete cds.	87.62	2e-130
contig00091	224112980	224112980 P.tric Populus trichocarpa predicted protein, mRNA.	87.53	6e-130
contig00092	189096273	189096273 O.minu Oryza minuta clone OM__Ba0163J16, complete sequence.	88.18	2e-105
contig00092	189096273	189096273 O.minu Oryza minuta clone OM__Ba0163J16, complete sequence.	87.65	4e-102
contig00092	189096273	189096273 O.minu Oryza minuta clone OM__Ba0163J16, complete sequence.	87.58	4e-102
contig00092	189096273	189096273 O.minu Oryza minuta clone OM__Ba0163J16, complete sequence.	87.58	4e-102
contig00092	77999298	77999298 S.tube Solanum tuberosum clone 149A09 elongation factor 1-alpha-like protein mRNA, complete cds.	88.18	6e-105
contig00092	29892962	29892962 S.tube Solanum tuberosum mRNA for elongation factor (ef-1alpha gene).	88.18	6e-105
contig00092	81076158	81076158 S.tube Solanum tuberosum clone 087B12 elongation factor 1-alpha-like mRNA, complete cds.	88.18	6e-105
contig00092	157503122	157503122 C.rose Catharanthus roseus elongation factor-1 alpha mRNA, partial cds.	87.92	8e-104
contig00092	2662342	2662342 O.sati Oryza sativa mRNA for EF-1 alpha, complete cds, clone: OsEF1alpha-2.	87.92	8e-104
contig00092	335321566	335321566 P.bals Populus balsamifera isolate STO11 haplotype B elongation factor 1alpha gene, partial sequence.	87.5	3e-103
contig00092	335321565	335321565 P.bals Populus balsamifera isolate STO11 haplotype A elongation factor 1alpha gene, partial sequence.	87.5	3e-103
contig00092	335321564	335321564 P.bals Populus balsamifera isolate RNA13 haplotype B elongation factor 1alpha gene, partial sequence.	87.5	3e-103
contig00092	335321563	335321563 P.bals Populus balsamifera isolate RNA13 haplotype A elongation factor 1alpha gene, partial sequence.	87.5	3e-103
contig00093	312281556	312281556 E.halo Thellungiella halophila mRNA, complete cds, clone: RTFL01-02-O20.	87.54	4e-87
contig00093	1732358	1732358 M.x do Malus domestica elongation factor 1 alpha (EF-1alpha) mRNA, partial cds.	89.1	5e-86
contig00093	74486739	74486739 G.hirs Gossypium hirsutum translation elongation factor 1A-7 (EF1A7) mRNA, complete cds.	87.82	1e-82
contig00093	359479055	359479055 V.vini PREDICTED: Vitis vinifera uncharacterized LOC100250091 (LOC100250091), mRNA.	87.92	5e-81
contig00093	349731460	349731460 V.vini Vitis vinifera clone SS0AFA1YO13.	87.92	5e-81
contig00093	349730944	349730944 V.vini Vitis vinifera clone SS0AFA21YL05.	87.92	5e-81
contig00093	349727522	349727522 V.vini Vitis vinifera clone SS0AFA23YA16.	87.92	5e-81
contig00093	349722971	349722971 V.vini Vitis vinifera clone SS0AFA26YK22.	87.92	5e-81
contig00093	349722877	349722877 V.vini Vitis vinifera clone SS0AFA2YC07.	87.92	5e-81
contig00093	349722866	349722866 V.vini Vitis vinifera clone SS0AFA2YC23.	87.92	5e-81
contig00094	242386476	242386476 P.edul Phyllostachys edulis cDNA clone: bphyst025d01, full insert sequence.	88.77	1e-56
contig00094	242385028	242385028 P.edul Phyllostachys edulis cDNA clone: bphyst008c21, full insert sequence.	88.77	1e-56
contig00094	1732358	1732358 M.x do Malus domestica elongation factor 1 alpha (EF-1alpha) mRNA, partial cds.	88.42	6e-55
contig00094	297849085	297849085 A.lyra Arabidopsis lyrata subsp. lyrata T6D22.2, mRNA.	87.18	2e-54
contig00094	157502238	157502238 O.glab Oryza glaberrima clone OG_BBa0029F18, complete sequence.	87.7	3e-53
contig00094	242385613	242385613 P.edul Phyllostachys edulis cDNA clone: bphylf026h11, full insert sequence.	87.63	1e-52
contig00094	2791833	2791833 M.escu Manihot esculenta elongation factor 1-alpha (MeEF1) gene, complete cds.	87.98	1e-52
contig00094	74486739	74486739 G.hirs Gossypium hirsutum translation elongation factor 1A-7 (EF1A7) mRNA, complete cds.	87.23	4e-52
contig00094	312281556	312281556 E.halo Thellungiella halophila mRNA, complete cds, clone: RTFL01-02-O20.	85.44	1e-51
contig00094	238014023	238014023 Z.mays Zea mays full-length cDNA clone ZM_BFb0160N03 mRNA, complete cds.	88.07	2e-50
contig00112	89574460	89574460 M.indi Morus indica chloroplast, complete genome.	100	0
contig00112	89574460	89574460 M.indi Morus indica chloroplast, complete genome.	100	0
contig00112	347453990	347453990 S.cons Synthetic construct Nicotiana undulata chloroplast clone pCK2-6, complete sequence.	99.79	0
contig00112	347453990	347453990 S.cons Synthetic construct Nicotiana undulata chloroplast clone pCK2-6, complete sequence.	99.79	0
contig00112	347453879	347453879 N.undu Nicotiana undulata chloroplast, complete genome.	99.79	0
contig00112	347453879	347453879 N.undu Nicotiana undulata chloroplast, complete genome.	99.79	0
contig00112	345433540	345433540 P.pyri Pyrus pyrifolia chloroplast DNA, complete sequence, cultivar: Hosui.	99.79	0
contig00112	345433540	345433540 P.pyri Pyrus pyrifolia chloroplast DNA, complete sequence, cultivar: Hosui.	99.79	0
contig00112	340807314	340807314 T.yunn Tetrastigma yunnanense ribosomal protein L2 (rpl2) and ribosomal protein L23 (rpl23) genes, complete cds; tRNA-Ile (trnI-CAU) gene, complete sequence; hypothetical chloroplast RF2 (ycf2) gene, complete cds; tRNA-Leu (trnL-CAA) gene, complete sequence; NADH-plastoquinone oxidoreductase subunit 2 (ndhB) and ribosomal protein S7 (rps7) genes, complete cds; ribosomal protein S12 (rps…	99.79	0
contig00112	340807270	340807270 C.rotu Cissus rotundifolia ribosomal protein L2 (rpl2) and ribosomal protein L23 (rpl23) genes, complete cds; tRNA-Ile (trnI-CAU) gene, complete sequence; hypothetical chloroplast RF2 (ycf2), NADH-plastoquinone oxidoreductase subunit 2 (ndhB), and ribosomal protein S7 (rps7) genes, complete cds; ribosomal protein S12 (rps12) gene, exons 2, 3 and partial cds; 16S ribosomal RNA (rrn16), t…	99.79	0
contig00112	340807262	340807262 A.punc Aextoxicon punctatum ribosomal protein L2 (rpl2) and ribosomal protein L23 (rpl23) genes, complete cds; tRNA-Ile (trnI-CAU) gene, complete sequence; hypothetical chloroplast RF2 (ycf2) gene, complete cds; tRNA-Leu (trnL-CAA) gene, complete sequence; NADH-plastoquinone oxidoreductase subunit 2 (ndhB) and ribosomal protein S7 (rps7) genes, complete cds; ribosomal protein S12 (rps12…	99.79	0
contig00112	310698441	310698441 {...} Nicotiana tabacum transgenic chloroplast kr2.2 DNA integrant, complete sequence.	99.79	0
contig00112	308157537	308157537 P.tran Plastid transformation vector pKMS8, complete sequence.	99.79	0
contig00112	291463838	291463838 F.vesc Fragaria vesca subsp. americana isolate cp130096 chloroplast sequence.	99.79	0
contig00113	379139339	379139339 A.envi Angiosperm environmental sample clone Bt43.64A7 16S ribosomal RNA gene, partial sequence.	100	2e-109
contig00113	371532603	371532603 P.rupi Pentactina rupicola chloroplast, complete genome.	100	2e-109
contig00113	371532603	371532603 P.rupi Pentactina rupicola chloroplast, complete genome.	100	2e-109
contig00113	318084716	318084716 G.tome Gossypium tomentosum chloroplast, complete genome.	100	2e-109
contig00113	318084716	318084716 G.tome Gossypium tomentosum chloroplast, complete genome.	100	2e-109
contig00113	318084632	318084632 G.raim Gossypium raimondii chloroplast, complete genome.	100	2e-109
contig00113	318084632	318084632 G.raim Gossypium raimondii chloroplast, complete genome.	100	2e-109
contig00113	318084548	318084548 G.must Gossypium mustelinum chloroplast, complete genome.	100	2e-109
contig00113	318084548	318084548 G.must Gossypium mustelinum chloroplast, complete genome.	100	2e-109
contig00113	318084464	318084464 G.herb Gossypium herbaceum var. africanum chloroplast, complete genome.	100	2e-109
contig00113	318084464	318084464 G.herb Gossypium herbaceum var. africanum chloroplast, complete genome.	100	2e-109
contig00113	318084380	318084380 G.darw Gossypium darwinii chloroplast, complete genome.	100	2e-109
contig00113	318084380	318084380 G.darw Gossypium darwinii chloroplast, complete genome.	100	2e-109
contig00113	318084296	318084296 G.arbo Gossypium arboreum chloroplast, complete genome.	100	2e-109
contig00113	318084296	318084296 G.arbo Gossypium arboreum chloroplast, complete genome.	100	2e-109
contig00113	371926735	371926735 T.caca Theobroma cacao chloroplast, partial genome.	100	2e-109
contig00113	371926735	371926735 T.caca Theobroma cacao chloroplast, partial genome.	100	2e-109
contig00113	371926653	371926653 T.gran Theobroma grandiflorum chloroplast, partial genome.	100	2e-109
contig00114	340807153	340807153 F.sp. Ficus sp. M. J. Moore 315 ribosomal protein L2 (rpl2) and ribosomal protein L23 (rpl23) genes, complete cds; tRNA-Ile (trnI-CAU) gene, complete sequence; hypothetical chloroplast RF2 (ycf2) gene, complete cds; tRNA-Leu (trnL-CAA) gene, complete sequence; NADH-plastoquinone oxidoreductase subunit 2 (ndhB) and ribosomal protein S7 (rps7) genes, complete cds; ribosomal protein S12 (r…	100	0
contig00114	340806849	340806849 J.nigr Juglans nigra ribosomal protein L2 (rpl2) and ribosomal protein L23 (rpl23) genes, complete cds; tRNA-Ile (trnI-CAU) gene, complete sequence; hypothetical chloroplast RF2 (ycf2) gene, complete cds; tRNA-Leu (trnL-CAA) gene, complete sequence; NADH-plastoquinone oxidoreductase subunit 2 (ndhB) gene, complete cds; ribosomal protein S7 (rps7) gene, partial cds; ribosomal protein S12…	100	0
contig00114	340806789	340806789 C.pros Ceanothus prostratus ribosomal protein L2 (rpl2) gene, exons 1, 2 and partial cds; ribosomal protein L23 (rpl23) gene, complete cds; tRNA-Ile (trnI-CAU) gene, complete sequence; hypothetical chloroplast RF2 (ycf2) gene, complete cds; tRNA-Leu (trnL-CAA) gene, complete sequence; NADH-plastoquinone oxidoreductase subunit 2 (ndhB) gene, complete cds; ribosomal protein S7 (rps7) gene…	100	0
contig00114	290490456	290490456 F.sp. Ficus sp. Moore 315 voucher FLAS:M.J. Moore 315 16S ribosomal RNA (rrn16) gene, complete sequence; chloroplast.	100	0
contig00114	89574460	89574460 M.indi Morus indica chloroplast, complete genome.	100	0
contig00114	89574460	89574460 M.indi Morus indica chloroplast, complete genome.	100	0
contig00114	345433540	345433540 P.pyri Pyrus pyrifolia chloroplast DNA, complete sequence, cultivar: Hosui.	99.74	0
contig00114	345433540	345433540 P.pyri Pyrus pyrifolia chloroplast DNA, complete sequence, cultivar: Hosui.	99.74	0
contig00114	340806797	340806797 C.occi Celtis occidentalis ribosomal protein L2 (rpl2) and ribosomal protein L23 (rpl23) genes, complete cds; tRNA-Ile (trnI-CAU) gene, complete sequence; hypothetical chloroplast RF2 (ycf2) gene, partial cds; NADH-plastoquinone oxidoreductase subunit 2 (ndhB) and ribosomal protein S7 (rps7) genes, complete cds; ribosomal protein S12 (rps12) gene, exons 2, 3 and partial cds; tRNA-Val (t…	99.74	0
contig00114	324022756	324022756 F.vesc Fragaria vesca subsp. vesca chloroplast, complete genome.	99.74	0
contig00114	324022756	324022756 F.vesc Fragaria vesca subsp. vesca chloroplast, complete genome.	99.74	0
contig00114	309321413	309321413 P.pers Prunus persica chloroplast, complete genome.	99.74	0
contig00114	309321413	309321413 P.pers Prunus persica chloroplast, complete genome.	99.74	0
contig00114	291463838	291463838 F.vesc Fragaria vesca subsp. americana isolate cp130096 chloroplast sequence.	99.74	0
contig00115	89574460	89574460 M.indi Morus indica chloroplast, complete genome.	100	0
contig00115	89574460	89574460 M.indi Morus indica chloroplast, complete genome.	100	0
contig00115	340807153	340807153 F.sp. Ficus sp. M. J. Moore 315 ribosomal protein L2 (rpl2) and ribosomal protein L23 (rpl23) genes, complete cds; tRNA-Ile (trnI-CAU) gene, complete sequence; hypothetical chloroplast RF2 (ycf2) gene, complete cds; tRNA-Leu (trnL-CAA) gene, complete sequence; NADH-plastoquinone oxidoreductase subunit 2 (ndhB) and ribosomal protein S7 (rps7) genes, complete cds; ribosomal protein S12 (r…	99.41	0
contig00115	309321413	309321413 P.pers Prunus persica chloroplast, complete genome.	98.38	0
contig00115	309321413	309321413 P.pers Prunus persica chloroplast, complete genome.	98.38	0
contig00115	110588832	110588832 P.pers Prunus persica inverted repeat region IRB 1-27; chloroplast.	98.38	0
contig00115	345433540	345433540 P.pyri Pyrus pyrifolia chloroplast DNA, complete sequence, cultivar: Hosui.	98.29	0
contig00115	345433540	345433540 P.pyri Pyrus pyrifolia chloroplast DNA, complete sequence, cultivar: Hosui.	98.29	0
contig00115	371532603	371532603 P.rupi Pentactina rupicola chloroplast, complete genome.	98.02	0
contig00115	371532603	371532603 P.rupi Pentactina rupicola chloroplast, complete genome.	98.02	0
contig00115	110588824	110588824 F.x an Fragaria x ananassa inverted repeat region IRB 1-27; chloroplast.	97.34	0
contig00115	324022756	324022756 F.vesc Fragaria vesca subsp. vesca chloroplast, complete genome.	97.31	0
contig00115	324022756	324022756 F.vesc Fragaria vesca subsp. vesca chloroplast, complete genome.	97.31	0
contig00115	340807097	340807097 B.cora Berberidopsis corallina ribosomal protein L2 (rpl2) and ribosomal protein L23 (rpl23) genes, complete cds; tRNA-Ile (trnI-CAU) gene, complete sequence; hypothetical chloroplast RF2 (ycf2) gene, complete cds; tRNA-Leu (trnL-CAA) gene, complete sequence; NADH-plastoquinone oxidoreductase subunit 2 (ndhB) and ribosomal protein S7 (rps7) genes, complete cds; ribosomal protein S12 (rp…	97.4	0
contig00115	291463838	291463838 F.vesc Fragaria vesca subsp. americana isolate cp130096 chloroplast sequence.	97.28	0
contig00116	378747301	378747301 S.indi Sesamum indicum chloroplast, complete genome.	100	5e-111
contig00116	378747301	378747301 S.indi Sesamum indicum chloroplast, complete genome.	100	5e-111
contig00116	355332688	355332688 A.subu Asclepias subulata voucher Fishbein 6446 (OKLA) plastid, partial genome.	100	5e-111
contig00116	355332688	355332688 A.subu Asclepias subulata voucher Fishbein 6446 (OKLA) plastid, partial genome.	100	5e-111
contig00116	355332526	355332526 A.suba Asclepias subaphylla voucher Lynch 1008 (LSUS) plastid, partial genome.	100	5e-111
contig00116	355332526	355332526 A.suba Asclepias subaphylla voucher Lynch 1008 (LSUS) plastid, partial genome.	100	5e-111
contig00116	355332443	355332443 A.suba Asclepias subaphylla voucher Fishbein 3518 (WS) plastid, partial genome.	100	5e-111
contig00116	355332443	355332443 A.suba Asclepias subaphylla voucher Fishbein 3518 (WS) plastid, partial genome.	100	5e-111
contig00116	355332360	355332360 A.maso Asclepias masonii voucher Fishbein 3101 (OKLA) plastid, partial genome.	100	5e-111
contig00116	355332360	355332360 A.maso Asclepias masonii voucher Fishbein 3101 (OKLA) plastid, partial genome.	100	5e-111
contig00116	355332281	355332281 A.macr Asclepias macrotis voucher Lynch 11260 (LSUS) plastid, partial genome.	100	5e-111
contig00116	355332281	355332281 A.macr Asclepias macrotis voucher Lynch 11260 (LSUS) plastid, partial genome.	100	5e-111
contig00116	355332200	355332200 A.macr Asclepias macrotis voucher Lynch 11263 (LSUS) plastid, partial genome.	100	5e-111
contig00116	355332200	355332200 A.macr Asclepias macrotis voucher Lynch 11263 (LSUS) plastid, partial genome.	100	5e-111
contig00116	355332118	355332118 A.lept Asclepias leptopus voucher Fishbein 6263 (OKLA) plastid, partial genome.	100	5e-111
contig00116	355332118	355332118 A.lept Asclepias leptopus voucher Fishbein 6263 (OKLA) plastid, partial genome.	100	5e-111
contig00116	355332035	355332035 A.cutl Asclepias cutleri voucher Fishbein 6511 (OKLA) plastid, partial genome.	100	5e-111
contig00116	355332035	355332035 A.cutl Asclepias cutleri voucher Fishbein 6511 (OKLA) plastid, partial genome.	100	5e-111
contig00116	355331952	355331952 A.cutl Asclepias cutleri voucher Fishbein 6500 (OKLA) plastid, partial genome.	100	5e-111
contig00117	340807153	340807153 F.sp. Ficus sp. M. J. Moore 315 ribosomal protein L2 (rpl2) and ribosomal protein L23 (rpl23) genes, complete cds; tRNA-Ile (trnI-CAU) gene, complete sequence; hypothetical chloroplast RF2 (ycf2) gene, complete cds; tRNA-Leu (trnL-CAA) gene, complete sequence; NADH-plastoquinone oxidoreductase subunit 2 (ndhB) and ribosomal protein S7 (rps7) genes, complete cds; ribosomal protein S12 (r…	99.79	0
contig00117	290490431	290490431 F.sp. Ficus sp. Moore 315 voucher FLAS:M.J. Moore 315 23S ribosomal RNA (rrn23) gene, complete sequence; chloroplast.	99.79	0
contig00117	89574460	89574460 M.indi Morus indica chloroplast, complete genome.	99.79	0
contig00117	89574460	89574460 M.indi Morus indica chloroplast, complete genome.	99.79	0
contig00117	340806797	340806797 C.occi Celtis occidentalis ribosomal protein L2 (rpl2) and ribosomal protein L23 (rpl23) genes, complete cds; tRNA-Ile (trnI-CAU) gene, complete sequence; hypothetical chloroplast RF2 (ycf2) gene, partial cds; NADH-plastoquinone oxidoreductase subunit 2 (ndhB) and ribosomal protein S7 (rps7) genes, complete cds; ribosomal protein S12 (rps12) gene, exons 2, 3 and partial cds; tRNA-Val (t…	99.18	0
contig00117	340807113	340807113 S.colc Staphylea colchica ribosomal protein L2 (rpl2) and ribosomal protein L23 (rpl23) genes, complete cds; tRNA-Ile (trnI-CAU) gene, complete sequence; hypothetical chloroplast RF2 (ycf2) gene, complete cds; tRNA-Leu (trnL-CAA) gene, complete sequence; NADH-plastoquinone oxidoreductase subunit 2 (ndhB) and ribosomal protein S7 (rps7) genes, complete cds; ribosomal protein S12 (rps12) …	99.18	0
contig00117	290490438	290490438 S.colc Staphylea colchica voucher FLAS:D.E. and P.S. Soltis 2711 23S ribosomal RNA (rrn23) gene, complete sequence; chloroplast.	99.18	0
contig00117	340807129	340807129 O.lati Oxalis latifolia ribosomal protein L2 (rpl2) and ribosomal protein L23 (rpl23) genes, complete cds; tRNA-Ile (trnI-CAU) gene, complete sequence; hypothetical chloroplast RF2 (ycf2) gene, complete cds; tRNA-Leu (trnL-CAA) gene, complete sequence; NADH-plastoquinone oxidoreductase subunit 2 (ndhB) and ribosomal protein S7 (rps7) genes, complete cds; ribosomal protein S12 (rps12) ge…	99.08	0
contig00117	340806829	340806829 E.luci Eucryphia lucida ribosomal protein L2 (rpl2) and ribosomal protein L23 (rpl23) genes, complete cds; tRNA-Ile (trnI-CAU) gene, complete sequence; hypothetical chloroplast RF2 (ycf2) gene, complete cds; NADH-plastoquinone oxidoreductase subunit 2 (ndhB) gene, exons 1, 2 and partial cds; ribosomal protein S7 (rps7) gene, partial cds; ribosomal protein S12 (rps12) gene, exon 2 and pa…	99.08	0
contig00117	340806769	340806769 A.juli Albizia julibrissin ribosomal protein L2 (rpl2) and ribosomal protein L23 (rpl23) genes, complete cds; tRNA-Ile (trnI-CAU) gene, complete sequence; hypothetical chloroplast RF2 (ycf2) gene, complete cds; tRNA-Leu (trnL-CAA) gene, complete sequence; NADH-plastoquinone oxidoreductase subunit 2 (ndhB) gene, complete cds; ribosomal protein S7 (rps7) gene, partial cds; rps12 gene, par…	99.08	0
contig00117	290490435	290490435 O.lati Oxalis latifolia voucher FLAS:M.J. Moore 316 23S ribosomal RNA (rrn23) gene, complete sequence; chloroplast.	99.08	0
contig00118	325305687	325305687 E.guin Elaeis guineensis chloroplast, complete genome.	100	2e-25
contig00118	325305687	325305687 E.guin Elaeis guineensis chloroplast, complete genome.	100	2e-25
contig00118	329668814	329668814 P.eque Phalaenopsis equestris chloroplast, complete genome.	100	2e-25
contig00118	329668814	329668814 P.eque Phalaenopsis equestris chloroplast, complete genome.	100	2e-25
contig00118	378747301	378747301 S.indi Sesamum indicum chloroplast, complete genome.	100	2e-25
contig00118	378747301	378747301 S.indi Sesamum indicum chloroplast, complete genome.	100	2e-25
contig00118	371532603	371532603 P.rupi Pentactina rupicola chloroplast, complete genome.	100	2e-25
contig00118	371532603	371532603 P.rupi Pentactina rupicola chloroplast, complete genome.	100	2e-25
contig00118	374257132	374257132 J.osen Japonolirion osense voucher K:M. Chase 3000 23S ribosomal RNA (rrn23) gene, complete sequence; chloroplast.	100	2e-25
contig00118	340536705	340536705 C.escu Colocasia esculenta isolate RR chloroplast, complete genome.	100	2e-25
contig00118	340536705	340536705 C.escu Colocasia esculenta isolate RR chloroplast, complete genome.	100	2e-25
contig00118	340536618	340536618 C.escu Colocasia esculenta isolate GP chloroplast, complete genome.	100	2e-25
contig00118	340536618	340536618 C.escu Colocasia esculenta isolate GP chloroplast, complete genome.	100	2e-25
contig00118	372000957	372000957 W.karg Weingartia kargliana voucher Rausch 677 (ZSS) 23S ribosomal RNA (rrn23) gene, partial sequence; chloroplast.	100	2e-25
contig00118	372000956	372000956 P.sach Pereskia sacharosa voucher Ritter 640 (ZSS) 23S ribosomal RNA (rrn23) gene, partial sequence; chloroplast.	100	2e-25
contig00118	372000955	372000955 P.oler Portulaca oleracea voucher Nyffeler n.a. (BRU) 23S ribosomal RNA (rrn23) gene, partial sequence; chloroplast.	100	2e-25
contig00119	89574460	89574460 M.indi Morus indica chloroplast, complete genome.	100	0
contig00119	89574460	89574460 M.indi Morus indica chloroplast, complete genome.	100	0
contig00119	309321413	309321413 P.pers Prunus persica chloroplast, complete genome.	99.42	0
contig00119	309321413	309321413 P.pers Prunus persica chloroplast, complete genome.	99.42	0
contig00119	110588832	110588832 P.pers Prunus persica inverted repeat region IRB 1-27; chloroplast.	99.42	0
contig00119	345433540	345433540 P.pyri Pyrus pyrifolia chloroplast DNA, complete sequence, cultivar: Hosui.	99.33	0
contig00119	345433540	345433540 P.pyri Pyrus pyrifolia chloroplast DNA, complete sequence, cultivar: Hosui.	99.33	0
contig00119	340807153	340807153 F.sp. Ficus sp. M. J. Moore 315 ribosomal protein L2 (rpl2) and ribosomal protein L23 (rpl23) genes, complete cds; tRNA-Ile (trnI-CAU) gene, complete sequence; hypothetical chloroplast RF2 (ycf2) gene, complete cds; tRNA-Leu (trnL-CAA) gene, complete sequence; NADH-plastoquinone oxidoreductase subunit 2 (ndhB) and ribosomal protein S7 (rps7) genes, complete cds; ribosomal protein S12 (r…	99.33	0
contig00119	340806797	340806797 C.occi Celtis occidentalis ribosomal protein L2 (rpl2) and ribosomal protein L23 (rpl23) genes, complete cds; tRNA-Ile (trnI-CAU) gene, complete sequence; hypothetical chloroplast RF2 (ycf2) gene, partial cds; NADH-plastoquinone oxidoreductase subunit 2 (ndhB) and ribosomal protein S7 (rps7) genes, complete cds; ribosomal protein S12 (rps12) gene, exons 2, 3 and partial cds; tRNA-Val (t…	99.33	0
contig00119	340806940	340806940 S.tome Spiraea tomentosa ribosomal protein L2 (rpl2) and ribosomal protein L23 (rpl23) genes, complete cds; tRNA-Ile (trnI-CAU) gene, complete sequence; hypothetical chloroplast RF2 (ycf2) gene, complete cds; NADH-plastoquinone oxidoreductase subunit 2 (ndhB) gene, exons 1, 2 and partial cds; ribosomal protein S7 (rps7) gene, partial cds; ribosomal protein S12 (rps12) gene, exon 2 and p…	99.23	0
contig00119	340806789	340806789 C.pros Ceanothus prostratus ribosomal protein L2 (rpl2) gene, exons 1, 2 and partial cds; ribosomal protein L23 (rpl23) gene, complete cds; tRNA-Ile (trnI-CAU) gene, complete sequence; hypothetical chloroplast RF2 (ycf2) gene, complete cds; tRNA-Leu (trnL-CAA) gene, complete sequence; NADH-plastoquinone oxidoreductase subunit 2 (ndhB) gene, complete cds; ribosomal protein S7 (rps7) gene…	99.14	0
contig00119	371532603	371532603 P.rupi Pentactina rupicola chloroplast, complete genome.	99.14	0
contig00119	371532603	371532603 P.rupi Pentactina rupicola chloroplast, complete genome.	99.14	0
contig00119	340806924	340806924 Q.sapo Quillaja saponaria ribosomal protein L2 (rpl2) and ribosomal protein L23 (rpl23) genes, complete cds; tRNA-Ile (trnI-CAU) gene, complete sequence; hypothetical chloroplast RF2 (ycf2) gene, complete cds; tRNA-Leu (trnL-CAA) gene, complete sequence; NADH-plastoquinone oxidoreductase subunit 2 (ndhB) and ribosomal protein S7 (rps7) genes, complete cds; ribosomal protein S12 (rps12) …	99.14	0
contig00120	379139339	379139339 A.envi Angiosperm environmental sample clone Bt43.64A7 16S ribosomal RNA gene, partial sequence.	99.54	4e-107
contig00120	371532603	371532603 P.rupi Pentactina rupicola chloroplast, complete genome.	99.54	4e-107
contig00120	371532603	371532603 P.rupi Pentactina rupicola chloroplast, complete genome.	99.54	4e-107
contig00120	318084716	318084716 G.tome Gossypium tomentosum chloroplast, complete genome.	99.54	4e-107
contig00120	318084716	318084716 G.tome Gossypium tomentosum chloroplast, complete genome.	99.54	4e-107
contig00120	318084632	318084632 G.raim Gossypium raimondii chloroplast, complete genome.	99.54	4e-107
contig00120	318084632	318084632 G.raim Gossypium raimondii chloroplast, complete genome.	99.54	4e-107
contig00120	318084548	318084548 G.must Gossypium mustelinum chloroplast, complete genome.	99.54	4e-107
contig00120	318084548	318084548 G.must Gossypium mustelinum chloroplast, complete genome.	99.54	4e-107
contig00120	318084464	318084464 G.herb Gossypium herbaceum var. africanum chloroplast, complete genome.	99.54	4e-107
contig00120	318084464	318084464 G.herb Gossypium herbaceum var. africanum chloroplast, complete genome.	99.54	4e-107
contig00120	318084380	318084380 G.darw Gossypium darwinii chloroplast, complete genome.	99.54	4e-107
contig00120	318084380	318084380 G.darw Gossypium darwinii chloroplast, complete genome.	99.54	4e-107
contig00120	318084296	318084296 G.arbo Gossypium arboreum chloroplast, complete genome.	99.54	4e-107
contig00120	318084296	318084296 G.arbo Gossypium arboreum chloroplast, complete genome.	99.54	4e-107
contig00120	371926735	371926735 T.caca Theobroma cacao chloroplast, partial genome.	99.54	4e-107
contig00120	371926735	371926735 T.caca Theobroma cacao chloroplast, partial genome.	99.54	4e-107
contig00120	371926653	371926653 T.gran Theobroma grandiflorum chloroplast, partial genome.	99.54	4e-107
contig00121	325305687	325305687 E.guin Elaeis guineensis chloroplast, complete genome.	100	4e-67
contig00121	325305687	325305687 E.guin Elaeis guineensis chloroplast, complete genome.	100	4e-67
contig00121	329668814	329668814 P.eque Phalaenopsis equestris chloroplast, complete genome.	100	4e-67
contig00121	329668814	329668814 P.eque Phalaenopsis equestris chloroplast, complete genome.	100	4e-67
contig00121	378747301	378747301 S.indi Sesamum indicum chloroplast, complete genome.	100	4e-67
contig00121	378747301	378747301 S.indi Sesamum indicum chloroplast, complete genome.	100	4e-67
contig00121	374257132	374257132 J.osen Japonolirion osense voucher K:M. Chase 3000 23S ribosomal RNA (rrn23) gene, complete sequence; chloroplast.	100	4e-67
contig00121	340536705	340536705 C.escu Colocasia esculenta isolate RR chloroplast, complete genome.	100	4e-67
contig00121	340536705	340536705 C.escu Colocasia esculenta isolate RR chloroplast, complete genome.	100	4e-67
contig00121	340536618	340536618 C.escu Colocasia esculenta isolate GP chloroplast, complete genome.	100	4e-67
contig00121	340536618	340536618 C.escu Colocasia esculenta isolate GP chloroplast, complete genome.	100	4e-67
contig00121	372000956	372000956 P.sach Pereskia sacharosa voucher Ritter 640 (ZSS) 23S ribosomal RNA (rrn23) gene, partial sequence; chloroplast.	100	4e-67
contig00121	372000955	372000955 P.oler Portulaca oleracea voucher Nyffeler n.a. (BRU) 23S ribosomal RNA (rrn23) gene, partial sequence; chloroplast.	100	4e-67
contig00121	372000953	372000953 P.afra Portulacaria afra voucher 995326/0 (ZSS) 23S ribosomal RNA (rrn23) gene, partial sequence; chloroplast.	100	4e-67
contig00121	372000951	372000951 M.vert Mollugo verticillata voucher Edwards n.a. (BRU) 23S ribosomal RNA (rrn23) gene, partial sequence; chloroplast.	100	4e-67
contig00122	378747301	378747301 S.indi Sesamum indicum chloroplast, complete genome.	100	1e-31
contig00122	378747301	378747301 S.indi Sesamum indicum chloroplast, complete genome.	100	1e-31
contig00122	371532603	371532603 P.rupi Pentactina rupicola chloroplast, complete genome.	100	1e-31
contig00122	371532603	371532603 P.rupi Pentactina rupicola chloroplast, complete genome.	100	1e-31
contig00122	355332688	355332688 A.subu Asclepias subulata voucher Fishbein 6446 (OKLA) plastid, partial genome.	100	1e-31
contig00122	355332688	355332688 A.subu Asclepias subulata voucher Fishbein 6446 (OKLA) plastid, partial genome.	100	1e-31
contig00122	355332526	355332526 A.suba Asclepias subaphylla voucher Lynch 1008 (LSUS) plastid, partial genome.	100	1e-31
contig00122	355332526	355332526 A.suba Asclepias subaphylla voucher Lynch 1008 (LSUS) plastid, partial genome.	100	1e-31
contig00122	355332443	355332443 A.suba Asclepias subaphylla voucher Fishbein 3518 (WS) plastid, partial genome.	100	1e-31
contig00122	355332443	355332443 A.suba Asclepias subaphylla voucher Fishbein 3518 (WS) plastid, partial genome.	100	1e-31
contig00122	355332360	355332360 A.maso Asclepias masonii voucher Fishbein 3101 (OKLA) plastid, partial genome.	100	1e-31
contig00122	355332360	355332360 A.maso Asclepias masonii voucher Fishbein 3101 (OKLA) plastid, partial genome.	100	1e-31
contig00122	355332281	355332281 A.macr Asclepias macrotis voucher Lynch 11260 (LSUS) plastid, partial genome.	100	1e-31
contig00122	355332281	355332281 A.macr Asclepias macrotis voucher Lynch 11260 (LSUS) plastid, partial genome.	100	1e-31
contig00122	355332200	355332200 A.macr Asclepias macrotis voucher Lynch 11263 (LSUS) plastid, partial genome.	100	1e-31
contig00122	355332200	355332200 A.macr Asclepias macrotis voucher Lynch 11263 (LSUS) plastid, partial genome.	100	1e-31
contig00122	355332118	355332118 A.lept Asclepias leptopus voucher Fishbein 6263 (OKLA) plastid, partial genome.	100	1e-31
contig00122	355332118	355332118 A.lept Asclepias leptopus voucher Fishbein 6263 (OKLA) plastid, partial genome.	100	1e-31
contig00122	355332035	355332035 A.cutl Asclepias cutleri voucher Fishbein 6511 (OKLA) plastid, partial genome.	100	1e-31
contig00123	340807153	340807153 F.sp. Ficus sp. M. J. Moore 315 ribosomal protein L2 (rpl2) and ribosomal protein L23 (rpl23) genes, complete cds; tRNA-Ile (trnI-CAU) gene, complete sequence; hypothetical chloroplast RF2 (ycf2) gene, complete cds; tRNA-Leu (trnL-CAA) gene, complete sequence; NADH-plastoquinone oxidoreductase subunit 2 (ndhB) and ribosomal protein S7 (rps7) genes, complete cds; ribosomal protein S12 (r…	99.49	0
contig00123	290490431	290490431 F.sp. Ficus sp. Moore 315 voucher FLAS:M.J. Moore 315 23S ribosomal RNA (rrn23) gene, complete sequence; chloroplast.	99.49	0
contig00123	89574460	89574460 M.indi Morus indica chloroplast, complete genome.	99.49	0
contig00123	89574460	89574460 M.indi Morus indica chloroplast, complete genome.	99.49	0
contig00123	340807113	340807113 S.colc Staphylea colchica ribosomal protein L2 (rpl2) and ribosomal protein L23 (rpl23) genes, complete cds; tRNA-Ile (trnI-CAU) gene, complete sequence; hypothetical chloroplast RF2 (ycf2) gene, complete cds; tRNA-Leu (trnL-CAA) gene, complete sequence; NADH-plastoquinone oxidoreductase subunit 2 (ndhB) and ribosomal protein S7 (rps7) genes, complete cds; ribosomal protein S12 (rps12) …	99.23	0
contig00123	290490438	290490438 S.colc Staphylea colchica voucher FLAS:D.E. and P.S. Soltis 2711 23S ribosomal RNA (rrn23) gene, complete sequence; chloroplast.	99.23	0
contig00123	371532603	371532603 P.rupi Pentactina rupicola chloroplast, complete genome.	98.72	0
contig00123	371532603	371532603 P.rupi Pentactina rupicola chloroplast, complete genome.	98.72	0
contig00123	345433540	345433540 P.pyri Pyrus pyrifolia chloroplast DNA, complete sequence, cultivar: Hosui.	98.72	0
contig00123	345433540	345433540 P.pyri Pyrus pyrifolia chloroplast DNA, complete sequence, cultivar: Hosui.	98.72	0
contig00123	340807097	340807097 B.cora Berberidopsis corallina ribosomal protein L2 (rpl2) and ribosomal protein L23 (rpl23) genes, complete cds; tRNA-Ile (trnI-CAU) gene, complete sequence; hypothetical chloroplast RF2 (ycf2) gene, complete cds; tRNA-Leu (trnL-CAA) gene, complete sequence; NADH-plastoquinone oxidoreductase subunit 2 (ndhB) and ribosomal protein S7 (rps7) genes, complete cds; ribosomal protein S12 (rp…	98.72	0
contig00123	325610403	325610403 P.hirt Pyrenaria hirta isolate 8247 inverted repeat region b, partial sequence; chloroplast.	98.72	0
contig00123	325610389	325610389 S.pani Symplocos paniculata isolate 6155 inverted repeat region b, partial sequence; chloroplast.	98.72	0
contig00126	224063153	224063153 P.tric Populus trichocarpa predicted protein, mRNA.	79.04	4e-151
contig00126	356518510	356518510 G.max PREDICTED: Glycine max uncharacterized protein LOC100777481 (LOC100777481), mRNA.	79.92	1e-146
contig00126	357461688	357461688 M.trun Medicago truncatula Protein Jade-1 (MTR_3g073320) mRNA, complete cds.	78.95	3e-132
contig00126	357461690	357461690 M.trun Medicago truncatula Protein Jade-1 (MTR_3g073320) mRNA, complete cds.	80.06	8e-54
contig00130	359472710	359472710 V.vini PREDICTED: Vitis vinifera uncharacterized LOC100259365 (LOC100259365), mRNA.	80.26	5e-36
contig00130	147860145	147860145 V.vini Vitis vinifera contig VV78X114050.3, whole genome shotgun sequence.	95.24	1e-17
contig00138	147860145	147860145 V.vini Vitis vinifera contig VV78X114050.3, whole genome shotgun sequence.	90.54	4e-17
contig00138	359472710	359472710 V.vini PREDICTED: Vitis vinifera uncharacterized LOC100259365 (LOC100259365), mRNA.	93.55	2e-15
contig00147	49614051	49614051 D.reri Zebrafish DNA sequence from clone DKEYP-77G7 in linkage group 23, complete sequence.	100	0.003
contig00159	292683004	292683004 L.japo Lotus japonicus cDNA, clone: LjFL3-024-DE05, HTC.	94.23	2e-35
contig00159	292683046	292683046 L.japo Lotus japonicus cDNA, clone: LjFL3-034-BD09, HTC.	92.31	4e-32
contig00159	356521178	356521178 G.max PREDICTED: Glycine max probable xyloglucan endotransglucosylase/hydrolase protein 28-like (LOC100778185), mRNA.	91.35	2e-30
contig00160	115479010	115479010 O.sati Oryza sativa Japonica Group Os09g0395600 (Os09g0395600) mRNA, complete cds.	75.59	1e-17
contig00160	49389150	49389150 O.sati Oryza sativa Japonica Group genomic DNA, chromosome 9, BAC clone:B1040D06.	75.59	1e-17
contig00160	37991725	37991725 O.sati Oryza sativa Japonica Group cDNA clone:J033119N05, full insert sequence.	75.59	1e-17
contig00160	32970513	32970513 O.sati Oryza sativa Japonica Group cDNA clone:001-016-E08, full insert sequence.	75.59	1e-17
contig00168	356569982	356569982 G.max PREDICTED: Glycine max NAD(P)H-quinone oxidoreductase subunit N-like (LOC100811620), mRNA.	79.91	2e-35
contig00168	255646755	255646755 G.max Soybean clone JCVI-FLGm-23E16 unknown mRNA.	79.57	9e-34
contig00176	359480253	359480253 V.vini PREDICTED: Vitis vinifera E3 ubiquitin-protein ligase BAH1-like (LOC100243466), mRNA.	81.1	1e-61
contig00176	349723901	349723901 V.vini Vitis vinifera clone SS0AEB24YC18.	80.85	6e-60
contig00176	147865590	147865590 V.vini Vitis vinifera contig VV78X043398.8, whole genome shotgun sequence.	87.72	1e-26
contig00177	359480253	359480253 V.vini PREDICTED: Vitis vinifera E3 ubiquitin-protein ligase BAH1-like (LOC100243466), mRNA.	87.76	4e-22
contig00177	147865590	147865590 V.vini Vitis vinifera contig VV78X043398.8, whole genome shotgun sequence.	87.76	4e-22
contig00177	349723901	349723901 V.vini Vitis vinifera clone SS0AEB24YC18.	86.73	2e-20
contig00191	224072702	224072702 P.tric Populus trichocarpa predicted protein, mRNA.	78.14	2e-135
contig00191	356523341	356523341 G.max PREDICTED: Glycine max uncharacterized protein LOC100790829 (LOC100790829), mRNA.	75.23	3e-93
contig00191	356526253	356526253 G.max PREDICTED: Glycine max uncharacterized protein LOC100798940 (LOC100798940), mRNA.	74.68	6e-85
contig00191	356522287	356522287 G.max PREDICTED: Glycine max uncharacterized protein LOC100815798 (LOC100815798), mRNA.	75.73	6e-55
contig00200	356554637	356554637 G.max PREDICTED: Glycine max uncharacterized protein LOC100797684 (LOC100797684), mRNA.	80	4e-77
contig00200	351725704	351725704 G.max Glycine max uncharacterized LOC100306253 (LOC100306253), mRNA.	79.54	2e-74
contig00200	302513062	302513062 A.dend Lotus dendroideus var. traskiae microsatellite LODE_246 sequence.	90.79	3e-18
contig00203	63003101	63003101 M.boni Morus boninensis DNA, microsatellite locus Mos0157.	98.97	4e-92
contig00203	166156938	166156938 M.sati Medicago sativa subsp. x varia Na+/H+ antiporter mRNA, complete cds.	84.09	2e-24
contig00203	46250920	46250920 M.sati Medicago sativa Na+/H+ antiporter mRNA, complete cds.	84.09	2e-24
contig00203	38373524	38373524 M.sati Medicago sativa Na+/H+ antiporter mRNA, complete cds.	84.09	2e-24
contig00203	119960472	119960472 H.tube Helianthus tuberosus antiporter protein (NHX1) mRNA, complete cds.	86.96	3e-18
contig00206	359482804	359482804 V.vini PREDICTED: Vitis vinifera quinone oxidoreductase 1-like (LOC100247307), mRNA.	78.57	3e-78
contig00206	349717927	349717927 V.vini Vitis vinifera clone SS0ACG1YF07.	78.36	1e-76
contig00206	349713619	349713619 V.vini Vitis vinifera clone SS0AP1YF07.	78.36	1e-76
contig00206	349705613	349705613 V.vini Vitis vinifera clone SS0AAG33YI01.	78.24	6e-75
contig00206	147843725	147843725 V.vini Vitis vinifera contig VV78X056701.6, whole genome shotgun sequence.	83.09	7e-25
contig00207	255539844	255539844 R.comm Ricinus communis quinone oxidoreductase, putative, mRNA.	88.46	7e-25
contig00213	242037296	242037296 S.bico Sorghum bicolor hypothetical protein, mRNA.	100	0.0009
contig00214	349717927	349717927 V.vini Vitis vinifera clone SS0ACG1YF07.	78.83	3e-63
contig00214	349713619	349713619 V.vini Vitis vinifera clone SS0AP1YF07.	78.83	3e-63
contig00214	349705613	349705613 V.vini Vitis vinifera clone SS0AAG33YI01.	78.73	4e-62
contig00214	1617035	1617035 V.ungu V.unguiculata mRNA for Ted2 protein.	77.25	2e-54
contig00214	217072649	217072649 M.trun Medicago truncatula clone MTYF9_FA_FB_FC1G-J-7 unknown mRNA.	76.02	5e-41
contig00215	356574978	356574978 G.max PREDICTED: Glycine max linoleate 13S-lipoxygenase 2-1, chloroplastic-like (LOC100799042), mRNA.	75.66	5e-51
contig00215	210145836	210145836 G.max Glycine max cDNA, clone: GMFL01-06-A20.	75.66	5e-51
contig00215	210145806	210145806 G.max Glycine max cDNA, clone: GMFL01-05-D14.	75.66	5e-51
contig00215	356500369	356500369 G.max PREDICTED: Glycine max linoleate 13S-lipoxygenase 2-1, chloroplastic-like (LOC100795276), mRNA.	76.57	1e-36
contig00215	381388792	381388792 G.max Glycine max clone GM_WBb0059O21, complete sequence.	79.38	2e-24
contig00215	255638550	255638550 G.max Soybean clone JCVI-FLGm-19C12 unknown mRNA.	77.95	7e-20
contig00219	225321423	225321423 S.lyco Solanum lycopersicum cDNA, clone: LEFL1044CA03, HTC in leaf.	72.86	8e-114
contig00219	350536680	350536680 S.lyco Solanum lycopersicum lipoxygenase (loxF), mRNA.	72.86	8e-114
contig00219	225312971	225312971 S.lyco Solanum lycopersicum cDNA, clone: LEFL1007CH10, HTC in leaf.	73.37	8e-84
contig00219	2826843	2826843 S.lyco Lycopersicon esculentum haplotype of the Cf-4/9 resistance gene locus.	76.67	1e-32
contig00224	210145479	210145479 G.max Glycine max cDNA, clone: GMFL01-02-E13.	89.13	0
contig00224	210145038	210145038 G.max Glycine max cDNA, clone: GMFL01-01-B13.	89.13	0
contig00224	210142559	210142559 G.max Glycine max cDNA, clone: GMFL01-09-L06.	89.13	0
contig00224	255646684	255646684 G.max Soybean clone JCVI-FLGm-12B4 unknown mRNA.	88.96	0
contig00224	351724926	351724926 G.max Glycine max chlorophyll a/b-binding protein (cab3), mRNA.	88.96	0
contig00224	8954292	8954292 V.radi Vigna radiata LHCII type I chlorophyll a/b binding protein (CipLhcb1) mRNA, complete cds; nuclear gene for chloroplast product.	88.72	0
contig00224	374095595	374095595 C.caja Cajanus cajan light-harvesting complex II protein mRNA, complete cds.	88.62	0
contig00224	17736840	17736840 L.japo Lotus japonicus genomic DNA, chromosome 4, clone: LjT10J15, TM0007, complete sequence.	87.73	0
contig00224	379069811	379069811 H.bras Hevea brasiliensis chloroplast chlorophyll A/B binding protein (Cab) gene, complete cds; nuclear gene for chloroplast product.	87.18	0
contig00224	693915	693915 S.tube Solanum tuberosum chlorophyll a/b binding protein (Lhcb1-1) gene, nuclear gene encoding chloroplast protein, complete cds.	87.16	0
contig00225	210142496	210142496 G.max Glycine max cDNA, clone: GMFL01-08-F07.	89.81	1e-27
contig00225	18551	18551 G.max Soybean Cab3 gene for PSII LHCII chlorophyll a/b binding protein.	89.81	1e-27
contig00225	210143010	210143010 G.max Glycine max cDNA, clone: GMFL01-16-G20.	88.07	1e-26
contig00225	73665919	73665919 F.sylv Fagus sylvatica putative chlorophyll a/b-binding protein mRNA, partial cds.	86.07	1e-26
contig00225	2804571	2804571 F.cren Fagus crenata mRNA for chlorophyll a/b-binding protein, complete cds.	86.07	1e-26
contig00225	359806637	359806637 G.max Glycine max chlorophyll a-b binding protein 3, chloroplastic-like (LOC100805310), mRNA.	88.89	5e-26
contig00225	255647961	255647961 G.max Soybean clone JCVI-FLGm-23D2 unknown mRNA.	88.89	5e-26
contig00225	356559642	356559642 G.max PREDICTED: Glycine max chlorophyll a/b-binding protein precursor, transcript variant 3 (LOC547819), mRNA.	87.16	7e-25
contig00225	356559640	356559640 G.max PREDICTED: Glycine max chlorophyll a/b-binding protein precursor, transcript variant 2 (LOC547819), mRNA.	87.16	7e-25
contig00225	356559638	356559638 G.max PREDICTED: Glycine max chlorophyll a/b-binding protein precursor, transcript variant 1 (LOC547819), mRNA.	87.16	7e-25
contig00227	9587206	9587206 V.radi Vigna radiata LHCII type I chlorophyll a/b-binding protein (CipLhcb1*3) mRNA, complete cds; nuclear gene for chloroplast product.	84.06	4e-07
contig00227	356559642	356559642 G.max PREDICTED: Glycine max chlorophyll a/b-binding protein precursor, transcript variant 3 (LOC547819), mRNA.	87.27	5e-06
contig00227	356559640	356559640 G.max PREDICTED: Glycine max chlorophyll a/b-binding protein precursor, transcript variant 2 (LOC547819), mRNA.	87.27	5e-06
contig00227	356559638	356559638 G.max PREDICTED: Glycine max chlorophyll a/b-binding protein precursor, transcript variant 1 (LOC547819), mRNA.	87.27	5e-06
contig00227	358248489	358248489 G.max Glycine max chlorophyll a-b binding protein 21, chloroplastic-like (LOC100800351), mRNA.	87.27	5e-06
contig00227	210145301	210145301 G.max Glycine max cDNA, clone: GMFL01-01-M22.	87.27	5e-06
contig00227	210145185	210145185 G.max Glycine max cDNA, clone: GMFL01-01-H22.	87.27	5e-06
contig00227	210143306	210143306 G.max Glycine max cDNA, clone: GMFL01-21-K03.	87.27	5e-06
contig00227	210143024	210143024 G.max Glycine max cDNA, clone: GMFL01-16-M15.	87.27	5e-06
contig00227	506628	506628 G.max Glycine max cv. Dare photosystem II type I chlorophyll a/b-binding protein (lhcb1*7) gene, complete cds.	87.27	5e-06
contig00229	379069811	379069811 H.bras Hevea brasiliensis chloroplast chlorophyll A/B binding protein (Cab) gene, complete cds; nuclear gene for chloroplast product.	89.46	3e-98
contig00229	8954292	8954292 V.radi Vigna radiata LHCII type I chlorophyll a/b binding protein (CipLhcb1) mRNA, complete cds; nuclear gene for chloroplast product.	89.04	3e-98
contig00229	255646684	255646684 G.max Soybean clone JCVI-FLGm-12B4 unknown mRNA.	89.35	1e-96
contig00229	210145479	210145479 G.max Glycine max cDNA, clone: GMFL01-02-E13.	89.35	1e-96
contig00229	210145038	210145038 G.max Glycine max cDNA, clone: GMFL01-01-B13.	89.35	1e-96
contig00229	210142559	210142559 G.max Glycine max cDNA, clone: GMFL01-09-L06.	89.35	1e-96
contig00229	351724926	351724926 G.max Glycine max chlorophyll a/b-binding protein (cab3), mRNA.	89.35	1e-96
contig00229	167522	167522 C.sati Cucumber LHCP mRNA encoding chlorophyll a/b-binding protein, partial cds.	88.55	2e-94
contig00229	374095595	374095595 C.caja Cajanus cajan light-harvesting complex II protein mRNA, complete cds.	88.47	3e-93
contig00229	225311380	225311380 S.lyco Solanum lycopersicum cDNA, clone: LEFL1029CE02, HTC in leaf.	88.26	1e-92
contig00230	17736840	17736840 L.japo Lotus japonicus genomic DNA, chromosome 4, clone: LjT10J15, TM0007, complete sequence.	87.92	4e-92
contig00230	356559642	356559642 G.max PREDICTED: Glycine max chlorophyll a/b-binding protein precursor, transcript variant 3 (LOC547819), mRNA.	87.58	2e-90
contig00230	356559640	356559640 G.max PREDICTED: Glycine max chlorophyll a/b-binding protein precursor, transcript variant 2 (LOC547819), mRNA.	87.58	2e-90
contig00230	356559638	356559638 G.max PREDICTED: Glycine max chlorophyll a/b-binding protein precursor, transcript variant 1 (LOC547819), mRNA.	87.58	2e-90
contig00230	210145185	210145185 G.max Glycine max cDNA, clone: GMFL01-01-H22.	87.58	2e-90
contig00230	210143024	210143024 G.max Glycine max cDNA, clone: GMFL01-16-M15.	87.58	2e-90
contig00230	18556	18556 G.max G.max DNA for Cab5.	87.58	2e-90
contig00230	210145301	210145301 G.max Glycine max cDNA, clone: GMFL01-01-M22.	87.21	8e-89
contig00230	210143306	210143306 G.max Glycine max cDNA, clone: GMFL01-21-K03.	87.21	8e-89
contig00230	210143010	210143010 G.max Glycine max cDNA, clone: GMFL01-16-G20.	87.21	8e-89
contig00231	374095595	374095595 C.caja Cajanus cajan light-harvesting complex II protein mRNA, complete cds.	86.23	0
contig00231	210145479	210145479 G.max Glycine max cDNA, clone: GMFL01-02-E13.	88.14	0
contig00231	210145038	210145038 G.max Glycine max cDNA, clone: GMFL01-01-B13.	88.14	0
contig00231	210142559	210142559 G.max Glycine max cDNA, clone: GMFL01-09-L06.	88.14	0
contig00231	255646684	255646684 G.max Soybean clone JCVI-FLGm-12B4 unknown mRNA.	88	0
contig00231	210143010	210143010 G.max Glycine max cDNA, clone: GMFL01-16-G20.	85.33	0
contig00231	351724926	351724926 G.max Glycine max chlorophyll a/b-binding protein (cab3), mRNA.	88	0
contig00231	73665919	73665919 F.sylv Fagus sylvatica putative chlorophyll a/b-binding protein mRNA, partial cds.	85.75	0
contig00231	8954292	8954292 V.radi Vigna radiata LHCII type I chlorophyll a/b binding protein (CipLhcb1) mRNA, complete cds; nuclear gene for chloroplast product.	87.87	0
contig00231	2804571	2804571 F.cren Fagus crenata mRNA for chlorophyll a/b-binding protein, complete cds.	85.31	0
contig00232	374095595	374095595 C.caja Cajanus cajan light-harvesting complex II protein mRNA, complete cds.	89.69	1e-97
contig00232	225311380	225311380 S.lyco Solanum lycopersicum cDNA, clone: LEFL1029CE02, HTC in leaf.	89.46	1e-97
contig00232	8954292	8954292 V.radi Vigna radiata LHCII type I chlorophyll a/b binding protein (CipLhcb1) mRNA, complete cds; nuclear gene for chloroplast product.	89.46	1e-97
contig00232	161016718	161016718 S.lyco S.lycopersicum DNA sequence from clone SL_MboI-103M17, complete sequence.	89.12	5e-96
contig00232	161016718	161016718 S.lyco S.lycopersicum DNA sequence from clone SL_MboI-103M17, complete sequence.	87.71	2e-89
contig00232	161016718	161016718 S.lyco S.lycopersicum DNA sequence from clone SL_MboI-103M17, complete sequence.	87.76	2e-89
contig00232	379069811	379069811 H.bras Hevea brasiliensis chloroplast chlorophyll A/B binding protein (Cab) gene, complete cds; nuclear gene for chloroplast product.	88.78	6e-95
contig00232	255646684	255646684 G.max Soybean clone JCVI-FLGm-12B4 unknown mRNA.	88.78	6e-95
contig00232	210145479	210145479 G.max Glycine max cDNA, clone: GMFL01-02-E13.	88.78	6e-95
contig00232	210145038	210145038 G.max Glycine max cDNA, clone: GMFL01-01-B13.	88.78	6e-95
contig00232	210142559	210142559 G.max Glycine max cDNA, clone: GMFL01-09-L06.	88.78	6e-95
contig00232	351724926	351724926 G.max Glycine max chlorophyll a/b-binding protein (cab3), mRNA.	88.78	6e-95
contig00243	225427727	225427727 V.vini PREDICTED: Vitis vinifera uncharacterized LOC100253714 (LOC100253714), mRNA.	86.8	2e-154
contig00243	255543818	255543818 R.comm Ricinus communis kinesin heavy chain, putative, mRNA.	86.46	2e-149
contig00243	356508243	356508243 G.max PREDICTED: Glycine max uncharacterized LOC100812720 (LOC100812720), miscRNA.	84.89	7e-139
contig00243	357163588	357163588 B.dist PREDICTED: Brachypodium distachyon uncharacterized LOC100836602 (LOC100836602), mRNA.	76.41	5e-61
contig00245	189162474	189162474 L.japo Lotus japonicus genomic DNA, clone: LjT10C23, TM1709, complete sequence.	81.62	7e-20
contig00245	242092169	242092169 S.bico Sorghum bicolor hypothetical protein, mRNA.	95.12	4e-07
contig00245	223973380	223973380 Z.mays Zea mays full-length cDNA clone ZM_BFc0117B16 mRNA, complete cds.	100	2e-05
contig00245	194708575	194708575 Z.mays Zea mays full-length cDNA clone ZM_BFc0172C18 mRNA, complete cds.	100	2e-05
contig00245	226491765	226491765 Z.mays Zea mays uncharacterized LOC100274559 (LOC100274559), mRNA.	100	2e-05
contig00245	194690811	194690811 Z.mays Zea mays full-length cDNA clone ZM_BFc0173K19 mRNA, complete cds.	100	2e-05
contig00245	77818792	77818792 Z.mays Zea mays clone 18880 mRNA sequence.	100	2e-05
contig00245	21216726	21216726 Z.mays Zea mays CL34715_1 mRNA sequence.	100	7e-05
contig00245	145543415	145543415 P.tetr Paramecium tetraurelia hypothetical protein (GSPATT00023170001) partial mRNA.	100	0.0009
contig00248	225320365	225320365 S.lyco Solanum lycopersicum cDNA, clone: LEFL1087AG05, HTC in leaf.	83.33	1e-22
contig00248	225312220	225312220 S.lyco Solanum lycopersicum cDNA, clone: LEFL2017O18, HTC in fruit.	83.33	1e-22
contig00250	169137008	169137008 M.alba Morus alba latex protein mRNA, complete cds.	97.13	5e-76
contig00250	353677823	353677823 M.alba Morus alba mRNA for chitinase-like protein LA-b, partial cds.	99.26	5e-61
contig00250	353677821	353677821 M.alba Morus alba mRNA for chitinase-like protein LA-a, partial cds.	97.76	4e-57
contig00251	353677821	353677821 M.alba Morus alba mRNA for chitinase-like protein LA-a, partial cds.	100	4e-82
contig00251	169137008	169137008 M.alba Morus alba latex protein mRNA, complete cds.	100	4e-82
contig00251	353677823	353677823 M.alba Morus alba mRNA for chitinase-like protein LA-b, partial cds.	99.41	2e-80
contig00251	353677825	353677825 M.alba Morus alba mRNA for chitinase-like protein LA-ab-like protein, partial cds.	86.11	3e-08
contig00252	353677823	353677823 M.alba Morus alba mRNA for chitinase-like protein LA-b, partial cds.	99.33	2e-69
contig00252	353677821	353677821 M.alba Morus alba mRNA for chitinase-like protein LA-a, partial cds.	94.63	4e-57
contig00252	169137008	169137008 M.alba Morus alba latex protein mRNA, complete cds.	94.63	4e-57
contig00253	353677823	353677823 M.alba Morus alba mRNA for chitinase-like protein LA-b, partial cds.	99.52	0
contig00253	353677821	353677821 M.alba Morus alba mRNA for chitinase-like protein LA-a, partial cds.	98.73	0
contig00253	169137008	169137008 M.alba Morus alba latex protein mRNA, complete cds.	98.73	0
contig00253	353677825	353677825 M.alba Morus alba mRNA for chitinase-like protein LA-ab-like protein, partial cds.	95.56	0
contig00253	4206069	4206069 S.nigr Sambucus nigra hevein-like protein mRNA, complete cds.	78.04	6e-80
contig00253	4206073	4206073 S.nigr Sambucus nigra hevein-like protein mRNA, complete cds.	77.86	3e-78
contig00253	4218935	4218935 S.nigr Sambucus nigra hevein-like protein HLPf gene, partial cds.	79.91	1e-31
contig00254	169137008	169137008 M.alba Morus alba latex protein mRNA, complete cds.	94.24	3e-137
contig00254	353677823	353677823 M.alba Morus alba mRNA for chitinase-like protein LA-b, partial cds.	99.19	2e-54
contig00254	353677821	353677821 M.alba Morus alba mRNA for chitinase-like protein LA-a, partial cds.	98.36	4e-52
contig00254	353677825	353677825 M.alba Morus alba mRNA for chitinase-like protein LA-ab-like protein, partial cds.	98.11	3e-43
contig00255	353677821	353677821 M.alba Morus alba mRNA for chitinase-like protein LA-a, partial cds.	100	8e-79
contig00255	169137008	169137008 M.alba Morus alba latex protein mRNA, complete cds.	100	8e-79
contig00255	353677823	353677823 M.alba Morus alba mRNA for chitinase-like protein LA-b, partial cds.	94.48	3e-63
contig00255	353677825	353677825 M.alba Morus alba mRNA for chitinase-like protein LA-ab-like protein, partial cds.	90.45	6e-50
contig00256	169137008	169137008 M.alba Morus alba latex protein mRNA, complete cds.	100	6e-85
contig00256	353677821	353677821 M.alba Morus alba mRNA for chitinase-like protein LA-a, partial cds.	100	1e-62
contig00256	353677823	353677823 M.alba Morus alba mRNA for chitinase-like protein LA-b, partial cds.	97.01	2e-55
contig00257	169137008	169137008 M.alba Morus alba latex protein mRNA, complete cds.	99.69	1e-166
contig00257	353677821	353677821 M.alba Morus alba mRNA for chitinase-like protein LA-a, partial cds.	100	5e-56
contig00257	353677823	353677823 M.alba Morus alba mRNA for chitinase-like protein LA-b, partial cds.	97.54	2e-50
contig00257	353677825	353677825 M.alba Morus alba mRNA for chitinase-like protein LA-ab-like protein, partial cds.	97.22	1e-42
contig00258	224120967	224120967 P.tric Populus trichocarpa predicted protein, mRNA.	75.95	3e-138
contig00258	359490824	359490824 V.vini PREDICTED: Vitis vinifera uncharacterized LOC100252015 (LOC100252015), mRNA.	74.73	6e-115
contig00258	255557130	255557130 R.comm Ricinus communis conserved hypothetical protein, mRNA.	85.51	2e-95
contig00258	349723546	349723546 V.vini Vitis vinifera clone SS0ABG67YC02.	77.82	2e-79
contig00258	123676462	123676462 V.vini Vitis vinifera, whole genome shotgun sequence, contig VV78X159147.5, clone ENTAV 115.	87.23	2e-19
contig00259	224127463	224127463 P.tric Populus trichocarpa predicted protein, mRNA.	81.51	1e-47
contig00259	118488740	118488740 P.tric Populus trichocarpa clone WS0128_K15 unknown mRNA.	81.51	1e-47
contig00259	118488168	118488168 P.tric Populus trichocarpa clone WS0125_O05 unknown mRNA.	81.51	1e-47
contig00259	118489575	118489575 P.tric Populus trichocarpa x Populus deltoides clone WS0135_D11 unknown mRNA.	80.95	4e-47
contig00259	118489529	118489529 P.tric Populus trichocarpa x Populus deltoides clone WS0134_M07 unknown mRNA.	80.95	4e-47
contig00259	118489250	118489250 P.tric Populus trichocarpa x Populus deltoides clone WS01315_H15 unknown mRNA.	80.59	2e-45
contig00259	224077169	224077169 P.tric Populus trichocarpa predicted protein, mRNA.	78.61	7e-45
contig00259	118486830	118486830 P.tric Populus trichocarpa clone WS01229_I23 unknown mRNA.	78.61	7e-45
contig00259	118486787	118486787 P.tric Populus trichocarpa clone WS01229_C14 unknown mRNA.	78.61	7e-45
contig00259	118488040	118488040 P.tric Populus trichocarpa clone WS0125_G05 unknown mRNA.	78.31	3e-43
contig00261	169556	169556 S.tube Potato (S.tuberosum) ribulose bisphosphate carboxylase (rbcS) mRNA, complete cds.	84.54	8e-49
contig00261	21570	21570 S.tube S.tuberosum rbcS3 gene for ribulose-(1,5)-bisphosphate carboxylase/oxygenase small subunit.	84.13	4e-47
contig00261	169891	169891 S.lati White campion ribulose bisphosphate carboxylase small subunit (RuBPC) mRNA, complete cds.	82.73	2e-44
contig00261	270383723	270383723 E.glob Eucalyptus globulus EgRBCS3 mRNA for ribulose-1,5-bisphosphate carboxylase/oxygenase small subunit, complete cds.	82.49	8e-44
contig00261	17849	17849 B.napu B.napus rbcS gene for the small subunit of ribulose 1,5-bisphosphate carboxylase.	82.63	4e-42
contig00261	556417	556417 S.long Stellaria longipes ribulose-1,5-bisphosphate carboxylase/oxygenase (rbcS) mRNA, complete cds.	82.21	5e-41
contig00261	119720807	119720807 B.rapa Brassica rapa clone 371 ribulose bisphosphate carboxylase mRNA, complete cds.	82.33	2e-40
contig00261	119720783	119720783 B.rapa Brassica rapa clone 848 ribulose-1,5-bisphosphate carboxylase/oxygenase small subunit precursor, mRNA, complete cds; chloroplast.	82.33	2e-40
contig00261	77817685	77817685 Z.mays Zea mays clone 12172 mRNA sequence.	82.24	2e-40
contig00261	30013662	30013662 N.taba Nicotiana tabacum putative ribulose bisphosphate carboxylase small subunit protein precursor, mRNA, complete cds; nuclear gene for chloroplast product.	82.08	2e-39
contig00270	224092701	224092701 P.tric Populus trichocarpa nbs-lrr resistance protein, mRNA.	85.86	3e-18
contig00270	224121271	224121271 P.tric Populus trichocarpa cc-nbs-lrr resistance protein, mRNA.	84.85	1e-16
contig00270	86438843	86438843 M.x do Malus x domestica transposon gene for putative DNA topoisomerase II, hypothetical protein, putative CC-NBS-LRR resistance protein, and putative cyclin-related protein.	80	5e-11
contig00270	86438843	86438843 M.x do Malus x domestica transposon gene for putative DNA topoisomerase II, hypothetical protein, putative CC-NBS-LRR resistance protein, and putative cyclin-related protein.	79.05	3e-08
contig00270	86438843	86438843 M.x do Malus x domestica transposon gene for putative DNA topoisomerase II, hypothetical protein, putative CC-NBS-LRR resistance protein, and putative cyclin-related protein.	78.18	1e-07
contig00275	359489307	359489307 V.vini PREDICTED: Vitis vinifera glutaminyl-tRNA synthetase-like (LOC100258244), mRNA.	85.23	2e-154
contig00275	349730405	349730405 V.vini Vitis vinifera clone SS0ABG34YB07.	85.23	2e-154
contig00275	2995454	2995454 L.lute L.luteus mRNA for tRNA-glutamine synthetase.	84.75	2e-154
contig00275	349726540	349726540 V.vini Vitis vinifera clone SS0ABG45YJ01.	85.07	9e-153
contig00275	255572103	255572103 R.comm Ricinus communis glutaminyl-tRNA synthetase, putative, mRNA.	84.44	7e-149
contig00275	357444720	357444720 M.trun Medicago truncatula Glutaminyl-tRNA synthetase (MTR_1g110430) mRNA, complete cds.	84.2	3e-147
contig00275	225424020	225424020 V.vini PREDICTED: Vitis vinifera tRNA-glutamine synthetase-like, transcript variant 1 (LOC100245668), mRNA.	83.85	3e-142
contig00275	356536301	356536301 G.max PREDICTED: Glycine max glutaminyl-tRNA synthetase-like, transcript variant 1 (LOC100812875), mRNA.	83.12	1e-136
contig00275	356575563	356575563 G.max PREDICTED: Glycine max glutaminyl-tRNA synthetase-like (LOC100776379), miscRNA.	82.29	7e-129
contig00275	359472943	359472943 V.vini PREDICTED: Vitis vinifera tRNA-glutamine synthetase-like, transcript variant 2 (LOC100245668), mRNA.	84.23	2e-114
contig00276	356575563	356575563 G.max PREDICTED: Glycine max glutaminyl-tRNA synthetase-like (LOC100776379), miscRNA.	82.57	3e-178
contig00276	292789824	292789824 L.japo Lotus japonicus cDNA, clone: LjFL3-045-BE03, HTC.	82.44	1e-176
contig00276	356536303	356536303 G.max PREDICTED: Glycine max glutaminyl-tRNA synthetase-like, transcript variant 2 (LOC100812875), mRNA.	82.33	5e-175
contig00276	356536301	356536301 G.max PREDICTED: Glycine max glutaminyl-tRNA synthetase-like, transcript variant 1 (LOC100812875), mRNA.	82.33	5e-175
contig00276	359489307	359489307 V.vini PREDICTED: Vitis vinifera glutaminyl-tRNA synthetase-like (LOC100258244), mRNA.	82.11	2e-174
contig00276	349730405	349730405 V.vini Vitis vinifera clone SS0ABG34YB07.	81.87	1e-171
contig00276	2995454	2995454 L.lute L.luteus mRNA for tRNA-glutamine synthetase.	81.5	6e-165
contig00276	349726540	349726540 V.vini Vitis vinifera clone SS0ABG45YJ01.	81.2	2e-160
contig00276	224101752	224101752 P.tric Populus trichocarpa predicted protein, mRNA.	80.5	3e-138
contig00276	115462444	115462444 O.sati Oryza sativa Japonica Group Os05g0182800 (Os05g0182800) mRNA, complete cds.	77.14	1e-101
contig00277	255572103	255572103 R.comm Ricinus communis glutaminyl-tRNA synthetase, putative, mRNA.	83.67	5e-41
contig00279	357444720	357444720 M.trun Medicago truncatula Glutaminyl-tRNA synthetase (MTR_1g110430) mRNA, complete cds.	85.18	1e-156
contig00279	356536301	356536301 G.max PREDICTED: Glycine max glutaminyl-tRNA synthetase-like, transcript variant 1 (LOC100812875), mRNA.	84.52	6e-150
contig00279	359489307	359489307 V.vini PREDICTED: Vitis vinifera glutaminyl-tRNA synthetase-like (LOC100258244), mRNA.	83.99	9e-143
contig00279	349730405	349730405 V.vini Vitis vinifera clone SS0ABG34YB07.	83.99	9e-143
contig00279	349726540	349726540 V.vini Vitis vinifera clone SS0ABG45YJ01.	83.84	4e-141
contig00279	356575563	356575563 G.max PREDICTED: Glycine max glutaminyl-tRNA synthetase-like (LOC100776379), miscRNA.	83.48	2e-140
contig00279	30689177	30689177 A.thal Arabidopsis thaliana putative tRNA-glutamine synthetase (OVA9) mRNA, complete cds.	82.19	7e-129
contig00279	21387136	21387136 A.thal Arabidopsis thaliana unknown protein (At1g25350) mRNA, complete cds.	82.19	7e-129
contig00279	17065035	17065035 A.thal Arabidopsis thaliana Unknown protein (F4F7.3) mRNA, complete cds.	82.19	7e-129
contig00279	356536303	356536303 G.max PREDICTED: Glycine max glutaminyl-tRNA synthetase-like, transcript variant 2 (LOC100812875), mRNA.	85.23	1e-121
contig00281	359472943	359472943 V.vini PREDICTED: Vitis vinifera tRNA-glutamine synthetase-like, transcript variant 2 (LOC100245668), mRNA.	85.02	0
contig00281	225424020	225424020 V.vini PREDICTED: Vitis vinifera tRNA-glutamine synthetase-like, transcript variant 1 (LOC100245668), mRNA.	85.02	0
contig00281	359489307	359489307 V.vini PREDICTED: Vitis vinifera glutaminyl-tRNA synthetase-like (LOC100258244), mRNA.	83.64	0
contig00281	349730405	349730405 V.vini Vitis vinifera clone SS0ABG34YB07.	83.52	2e-179
contig00281	349726540	349726540 V.vini Vitis vinifera clone SS0ABG45YJ01.	82.52	2e-165
contig00281	224101752	224101752 P.tric Populus trichocarpa predicted protein, mRNA.	80.14	2e-139
contig00281	123663695	123663695 V.vini Vitis vinifera contig VV78X191126.4, whole genome shotgun sequence.	86.52	3e-33
contig00281	147773701	147773701 V.vini Vitis vinifera contig VV78X043971.11, whole genome shotgun sequence.	86.46	2e-19
contig00286	255646119	255646119 G.max Soybean clone JCVI-FLGm-23G15 unknown mRNA.	82.58	6e-55
contig00291	224122283	224122283 P.tric Populus trichocarpa amino acid permease (PtrAAP10), mRNA.	80.92	4e-141
contig00291	357495242	357495242 M.trun Medicago truncatula Amino acid permease (MTR_5g096840) mRNA, complete cds.	78.65	6e-105
contig00291	159883705	159883705 M.trun Medicago truncatula chromosome 5 clone mth2-57h3, COMPLETE SEQUENCE.	86.7	6e-60
contig00291	159883714	159883714 M.trun Medicago truncatula chromosome 5 clone mte1-5m21, COMPLETE SEQUENCE.	86.7	6e-60
contig00294	357495242	357495242 M.trun Medicago truncatula Amino acid permease (MTR_5g096840) mRNA, complete cds.	78.16	5e-56
contig00294	159883705	159883705 M.trun Medicago truncatula chromosome 5 clone mth2-57h3, COMPLETE SEQUENCE.	78.16	5e-56
contig00294	159883714	159883714 M.trun Medicago truncatula chromosome 5 clone mte1-5m21, COMPLETE SEQUENCE.	78.16	5e-56
contig00297	224122279	224122279 P.tric Populus trichocarpa amino acid permease, mRNA.	84.9	6e-60
contig00301	186511711	186511711 A.thal Arabidopsis thaliana serine/threonine-protein kinase MHK (MHK) mRNA, complete cds.	76.44	1e-42
contig00301	145361318	145361318 A.thal Arabidopsis thaliana serine/threonine-protein kinase MHK (MHK) mRNA, complete cds.	76.44	1e-42
contig00301	18413912	18413912 A.thal Arabidopsis thaliana serine/threonine-protein kinase MHK (MHK) mRNA, complete cds.	76.44	1e-42
contig00301	79325074	79325074 A.thal Arabidopsis thaliana serine/threonine-protein kinase MHK (MHK) mRNA, complete cds.	76.44	1e-42
contig00301	15810586	15810586 A.thal Arabidopsis thaliana putative serine/threonine-specific protein kinase MHK (At4g13020) mRNA, complete cds.	76.44	1e-42
contig00301	13430823	13430823 A.thal Arabidopsis thaliana putative serine/threonine-specific protein kinase MHK (At4g13020) mRNA, complete cds.	76.44	1e-42
contig00301	42460375	42460375 A.thal Arabidopsis thaliana Full-length cDNA Complete sequence from clone GSLTFB56ZB11 of Flowers and buds of strain col-0 of Arabidopsis thaliana (thale cress).	76.44	1e-42
contig00301	166810	166810 A.thal Arabidopsis thaliana Columbia protein kinase mRNA, complete cds.	76.18	5e-41
contig00301	334186478	334186478 A.thal Arabidopsis thaliana serine/threonine-protein kinase MHK (MHK) mRNA, complete cds.	80.27	3e-18
contig00301	332656411	332656411 A.thal Arabidopsis thaliana chromosome 4, complete sequence.	86.3	2e-10
contig00308	209976915	209976915 P.alba Populus alba mitochondrial rpl32 mRNA for ribosomal protein L32, complete cds.	81.52	5e-31
contig00308	255562939	255562939 R.comm Ricinus communis conserved hypothetical protein, mRNA.	80.85	2e-30
contig00308	224112196	224112196 P.tric Populus trichocarpa predicted protein, mRNA.	80.98	7e-30
contig00308	224112184	224112184 P.tric Populus trichocarpa predicted protein, mRNA.	80.98	7e-30
contig00312	224056993	224056993 P.tric Populus trichocarpa predicted protein, mRNA.	85.65	2e-55
contig00312	255585392	255585392 R.comm Ricinus communis pheophorbide A oxygenase, putative, mRNA.	76.57	2e-50
contig00313	359478792	359478792 V.vini PREDICTED: Vitis vinifera protochlorophyllide-dependent translocon component 52, chloroplastic-like (LOC100241560), mRNA.	80.96	2e-100
contig00313	123710028	123710028 V.vini Vitis vinifera, whole genome shotgun sequence, contig VV78X014766.4, clone ENTAV 115.	88.27	2e-45
contig00313	147816471	147816471 V.vini Vitis vinifera contig VV78X252996.9, whole genome shotgun sequence.	91.53	5e-36
contig00313	123708045	123708045 V.vini Vitis vinifera contig VV78X257217.3, whole genome shotgun sequence.	91.3	2e-34
contig00313	147776573	147776573 V.vini Vitis vinifera contig VV78X187554.2, whole genome shotgun sequence.	83.95	3e-33
contig00314	359478455	359478455 V.vini PREDICTED: Vitis vinifera protochlorophyllide-dependent translocon component 52, chloroplastic-like (LOC100263831), mRNA.	97.78	5e-11
contig00314	349727202	349727202 V.vini Vitis vinifera clone SS0ABG35YD15.	97.78	5e-11
contig00314	349710619	349710619 V.vini Vitis vinifera clone SS0AFA10YK13.	97.78	5e-11
contig00314	147838655	147838655 V.vini Vitis vinifera contig VV78X177641.5, whole genome shotgun sequence.	97.78	5e-11
contig00317	359478455	359478455 V.vini PREDICTED: Vitis vinifera protochlorophyllide-dependent translocon component 52, chloroplastic-like (LOC100263831), mRNA.	79.86	0
contig00317	349727202	349727202 V.vini Vitis vinifera clone SS0ABG35YD15.	79.35	0
contig00317	349710619	349710619 V.vini Vitis vinifera clone SS0AFA10YK13.	79.24	0
contig00317	255585392	255585392 R.comm Ricinus communis pheophorbide A oxygenase, putative, mRNA.	78.72	0
contig00317	359478792	359478792 V.vini PREDICTED: Vitis vinifera protochlorophyllide-dependent translocon component 52, chloroplastic-like (LOC100241560), mRNA.	83.37	2e-114
contig00317	356525252	356525252 G.max PREDICTED: Glycine max pheophorbide a oxygenase, chloroplastic-like (LOC100800521), mRNA.	80.08	8e-94
contig00317	147838655	147838655 V.vini Vitis vinifera contig VV78X177641.5, whole genome shotgun sequence.	88.72	8e-59
contig00317	147838655	147838655 V.vini Vitis vinifera contig VV78X177641.5, whole genome shotgun sequence.	84.8	3e-38
contig00317	160961090	160961090 P.trem Populus EST from severe drought-stressed leaves.	86.27	8e-54
contig00317	160960848	160960848 P.trem Populus EST from severe drought-stressed leaves.	86.27	8e-54
contig00317	123710028	123710028 V.vini Vitis vinifera, whole genome shotgun sequence, contig VV78X014766.4, clone ENTAV 115.	89.22	2e-50
contig00318	89574460	89574460 M.indi Morus indica chloroplast, complete genome.	95.45	9e-09
contig00318	325305687	325305687 E.guin Elaeis guineensis chloroplast, complete genome.	100	0.003
contig00318	329668814	329668814 P.eque Phalaenopsis equestris chloroplast, complete genome.	100	0.003
contig00318	380235639	380235639 B.yong Bashania yongdeensis voucher YXZ0903 trnD-trnT intergenic spacer, partial sequence; chloroplast.	100	0.003
contig00318	380356147	380356147 G.bilo Ginkgo biloba chloroplast DNA, complete genome.	100	0.003
contig00318	372862906	372862906 G.bilo Ginkgo biloba voucher BJ017 chloroplast, complete genome.	100	0.003
contig00318	336326973	336326973 O.rufi Oryza rufipogon voucher AusTRCF 309313 chloroplast, complete genome.	100	0.003
contig00318	336326895	336326895 O.rufi Oryza rufipogon chloroplast, complete genome.	100	0.003
contig00318	336326819	336326819 O.meri Oryza meridionalis voucher AusTRCF 300118_B chloroplast, complete genome.	100	0.003
contig00318	340536705	340536705 C.escu Colocasia esculenta isolate RR chloroplast, complete genome.	100	0.003
contig00320	359481052	359481052 V.vini PREDICTED: Vitis vinifera fasciclin-like arabinogalactan protein 17 (LOC100265008), mRNA.	76.93	3e-172
contig00320	349720255	349720255 V.vini Vitis vinifera clone SS0AEB5YC15.	76.76	7e-169
contig00320	356550039	356550039 G.max PREDICTED: Glycine max fasciclin-like arabinogalactan protein 17-like (LOC100815434), mRNA.	80	4e-102
contig00333	359473074	359473074 V.vini PREDICTED: Vitis vinifera probable UDP-N-acetylglucosamine pyrophosphorylase-like (LOC100256047), mRNA.	83.08	1e-56
contig00333	349708990	349708990 V.vini Vitis vinifera clone SS0AFA13YJ08.	83.08	1e-56
contig00333	255585460	255585460 R.comm Ricinus communis UDP-n-acteylglucosamine pyrophosphorylase, putative, mRNA.	82.1	3e-53
contig00333	123685701	123685701 V.vini Vitis vinifera, whole genome shotgun sequence, contig VV78X242953.8, clone ENTAV 115.	84.15	2e-34
contig00334	356524975	356524975 G.max PREDICTED: Glycine max probable UDP-N-acetylglucosamine pyrophosphorylase-like (LOC100816876), mRNA.	83.4	1e-122
contig00334	210143896	210143896 G.max Glycine max cDNA, clone: GMFL01-34-C20.	83.4	1e-122
contig00334	356512204	356512204 G.max PREDICTED: Glycine max probable UDP-N-acetylglucosamine pyrophosphorylase-like (LOC100798881), mRNA.	82.6	5e-116
contig00336	359473074	359473074 V.vini PREDICTED: Vitis vinifera probable UDP-N-acetylglucosamine pyrophosphorylase-like (LOC100256047), mRNA.	81.03	3e-133
contig00336	349708990	349708990 V.vini Vitis vinifera clone SS0AFA13YJ08.	80.87	1e-131
contig00336	359497749	359497749 V.vini PREDICTED: Vitis vinifera probable UDP-N-acetylglucosamine pyrophosphorylase-like (LOC100854659), partial mRNA.	81.41	1e-62
contig00336	123685701	123685701 V.vini Vitis vinifera, whole genome shotgun sequence, contig VV78X242953.8, clone ENTAV 115.	100	9e-09
contig00337	359473074	359473074 V.vini PREDICTED: Vitis vinifera probable UDP-N-acetylglucosamine pyrophosphorylase-like (LOC100256047), mRNA.	84.42	4e-32
contig00337	349708990	349708990 V.vini Vitis vinifera clone SS0AFA13YJ08.	84.42	4e-32
contig00337	255585460	255585460 R.comm Ricinus communis UDP-n-acteylglucosamine pyrophosphorylase, putative, mRNA.	85.03	4e-32
contig00337	123685701	123685701 V.vini Vitis vinifera, whole genome shotgun sequence, contig VV78X242953.8, clone ENTAV 115.	84.42	4e-32
contig00342	13277217	13277217 F.bide Flaveria bidentis partial mRNA for ZF-HD homeobox protein (hb1 gene), clone FbHB1.	78.64	2e-25
contig00342	13277215	13277215 F.trin Flaveria trinervia mRNA for ZF-HD homeobox protein (hb1 gene) clone FtHB1.	78.2	2e-24
contig00342	224109019	224109019 P.tric Populus trichocarpa predicted protein, mRNA.	77.84	4e-17
contig00342	224101344	224101344 P.tric Populus trichocarpa predicted protein, mRNA.	79.08	4e-17
contig00342	118489434	118489434 P.tric Populus trichocarpa x Populus deltoides clone WS0134_B05 unknown mRNA.	83.33	2e-15
contig00342	225460527	225460527 V.vini PREDICTED: Vitis vinifera ZF-HD homeobox protein At4g24660-like (LOC100251158), mRNA.	84.15	7e-10
contig00342	147790095	147790095 V.vini Vitis vinifera contig VV78X101350.4, whole genome shotgun sequence.	84.15	7e-10
contig00342	357128345	357128345 B.dist PREDICTED: Brachypodium distachyon ZF-HD homeobox protein At4g24660-like (LOC100828679), mRNA.	97.44	1e-07
contig00346	353677823	353677823 M.alba Morus alba mRNA for chitinase-like protein LA-b, partial cds.	98.78	8e-119
contig00346	353677821	353677821 M.alba Morus alba mRNA for chitinase-like protein LA-a, partial cds.	96.73	2e-110
contig00346	169137008	169137008 M.alba Morus alba latex protein mRNA, complete cds.	96.73	2e-110
contig00346	353677825	353677825 M.alba Morus alba mRNA for chitinase-like protein LA-ab-like protein, partial cds.	90.61	6e-85
contig00354	255564127	255564127 R.comm Ricinus communis Small nuclear ribonucleoprotein SM D3, putative, mRNA.	83.41	5e-106
contig00354	77745468	77745468 S.tube Solanum tuberosum clone 106G11 glycine rich protein-like mRNA, complete cds.	84.24	8e-99
contig00354	82623400	82623400 S.tube Solanum tuberosum clone 183G06 glycine rich protein-like mRNA, complete cds.	84.24	8e-99
contig00354	225317584	225317584 S.lyco Solanum lycopersicum cDNA, clone: LEFL1045DC12, HTC in leaf.	83.38	1e-92
contig00354	148539291	148539291 S.lyco Solanum lycopersicum cDNA, clone: LEFL2047E18, HTC in fruit.	83.38	1e-92
contig00354	790472	790472 N.taba N.tabacum mRNA for glycine rich protein.	81.63	5e-81
contig00354	357129769	357129769 B.dist PREDICTED: Brachypodium distachyon probable U6 snRNA-associated Sm-like protein LSm4-like (LOC100821596), mRNA.	82.35	5e-66
contig00355	297798581	297798581 A.lyra Arabidopsis lyrata subsp. lyrata hypothetical protein, mRNA.	73.27	6e-70
contig00355	334187132	334187132 A.thal Arabidopsis thaliana aspartyl protease family protein (AT4G33490) mRNA, complete cds.	72.65	3e-58
contig00355	79495936	79495936 A.thal Arabidopsis thaliana aspartyl protease family protein (AT4G33490) mRNA, complete cds.	72.65	3e-58
contig00355	26452544	26452544 A.thal Arabidopsis thaliana At4g33490 mRNA for putative nucellin, complete cds, clone: RAFL21-10-K10.	72.65	3e-58
contig00355	21405086	21405086 A.thal Arabidopsis thaliana clone 24738 mRNA, complete sequence.	72.65	3e-58
contig00355	42459426	42459426 A.thal Arabidopsis thaliana Full-length cDNA Complete sequence from clone GSLTLS92ZA11 of Adult vegetative tissue of strain col-0 of Arabidopsis thaliana (thale cress).	72.57	1e-56
contig00355	42407045	42407045 A.thal Arabidopsis thaliana Full-length cDNA Complete sequence from clone GSLTFB2ZE07 of Flowers and buds of strain col-0 of Arabidopsis thaliana (thale cress).	72.54	1e-56
contig00355	312282456	312282456 E.halo Thellungiella halophila mRNA, complete cds, clone: RTFL01-13-C16.	72.32	6e-55
contig00355	199580331	199580331 B.rapa Brassica rapa subsp. pekinensis clone KBrS004O21, complete sequence.	74.31	7e-15
contig00355	332656411	332656411 A.thal Arabidopsis thaliana chromosome 4, complete sequence.	82.57	2e-14
contig00369	359495166	359495166 V.vini PREDICTED: Vitis vinifera uncharacterized LOC100260276 (LOC100260276), mRNA.	76	4e-27
contig00369	147788890	147788890 V.vini Vitis vinifera contig VV78X050698.3, whole genome shotgun sequence.	76	4e-27
contig00376	224087340	224087340 P.tric Populus trichocarpa predicted protein, mRNA.	82.39	2e-124
contig00376	356523746	356523746 G.max PREDICTED: Glycine max proteasomal ubiquitin receptor ADRM1-like (LOC100815281), mRNA.	80.48	1e-106
contig00376	238010835	238010835 Z.mays Zea mays full-length cDNA clone ZM_BFc0116J06 mRNA, complete cds.	78.16	1e-37
contig00376	226530958	226530958 Z.mays Zea mays LOC100281651 (pco129004), mRNA.	78.16	1e-37
contig00376	194708331	194708331 Z.mays Zea mays full-length cDNA clone ZM_BFc0130K11 mRNA, complete cds.	78.16	1e-37
contig00376	21207955	21207955 Z.mays Zea mays PCO129004 mRNA sequence.	78.16	1e-37
contig00381	25004496	25004496 M.musc Mouse DNA sequence from clone RP23-450H23 on chromosome X Contains a pseudogene similar to part of ADP-ribosylation factor guanine nucleotide-exchange factor 2 (brefeldin A-inhibited) Arfgef2, complete sequence.	100	0.0009
contig00382	6759598	6759598 P.pers Prunus persica mRNA for plasma membrane H+ ATPase (PPA1 gene).	87.71	0
contig00382	359491750	359491750 V.vini PREDICTED: Vitis vinifera HA11 H(+)-ATPase 11-like (LOC100241576), mRNA.	87.3	0
contig00382	33943130	33943130 J.regi Juglans regia plasma membrane H+-ATPase (AHA1) mRNA, complete cds.	86.62	0
contig00382	31580854	31580854 S.rost Sesbania rostrata srha5 mRNA for plasma membrane H+-ATPase, complete cds.	85.85	0
contig00382	356508601	356508601 G.max PREDICTED: Glycine max ATPase 11, plasma membrane-type-like, transcript variant 2 (LOC100818043), mRNA.	85.23	0
contig00382	356508599	356508599 G.max PREDICTED: Glycine max ATPase 11, plasma membrane-type-like, transcript variant 1 (LOC100818043), mRNA.	85.23	0
contig00382	356562801	356562801 G.max PREDICTED: Glycine max ATPase 11, plasma membrane-type-like (LOC100802859), mRNA.	85.1	0
contig00382	356512621	356512621 G.max PREDICTED: Glycine max ATPase 11, plasma membrane-type-like, transcript variant 1 (LOC100819324), mRNA.	84.75	0
contig00382	435002	435002 S.tube S.tuberosum L. (Desiree) PHA1 mRNA.	84.28	0
contig00382	350535936	350535936 S.lyco Solanum lycopersicum plasma membrane H+-ATPase (LHA2), mRNA.	84.27	0
contig00383	6759598	6759598 P.pers Prunus persica mRNA for plasma membrane H+ ATPase (PPA1 gene).	87.95	0
contig00383	33943130	33943130 J.regi Juglans regia plasma membrane H+-ATPase (AHA1) mRNA, complete cds.	87.07	0
contig00383	359491750	359491750 V.vini PREDICTED: Vitis vinifera HA11 H(+)-ATPase 11-like (LOC100241576), mRNA.	86.68	0
contig00383	224135652	224135652 P.tric Populus trichocarpa autoinhibited H+ ATPase, mRNA.	86.32	0
contig00383	224121557	224121557 P.tric Populus trichocarpa autoinhibited H+ ATPase, mRNA.	86.26	0
contig00383	31580854	31580854 S.rost Sesbania rostrata srha5 mRNA for plasma membrane H+-ATPase, complete cds.	86.05	0
contig00383	12697495	12697495 S.rost Sesbania rostrata partial mRNA for p-type H+-ATPase (ha5 gene).	85.86	0
contig00383	356562801	356562801 G.max PREDICTED: Glycine max ATPase 11, plasma membrane-type-like (LOC100802859), mRNA.	84.97	0
contig00383	356512623	356512623 G.max PREDICTED: Glycine max ATPase 11, plasma membrane-type-like, transcript variant 2 (LOC100819324), mRNA.	84.84	0
contig00383	356512621	356512621 G.max PREDICTED: Glycine max ATPase 11, plasma membrane-type-like, transcript variant 1 (LOC100819324), mRNA.	84.84	0
contig00384	224121557	224121557 P.tric Populus trichocarpa autoinhibited H+ ATPase, mRNA.	88.33	4e-117
contig00384	356562801	356562801 G.max PREDICTED: Glycine max ATPase 11, plasma membrane-type-like (LOC100802859), mRNA.	87.77	1e-116
contig00384	224135652	224135652 P.tric Populus trichocarpa autoinhibited H+ ATPase, mRNA.	87.57	2e-115
contig00384	356512623	356512623 G.max PREDICTED: Glycine max ATPase 11, plasma membrane-type-like, transcript variant 2 (LOC100819324), mRNA.	86.14	1e-106
contig00384	356512621	356512621 G.max PREDICTED: Glycine max ATPase 11, plasma membrane-type-like, transcript variant 1 (LOC100819324), mRNA.	86.14	1e-106
contig00384	359488779	359488779 V.vini PREDICTED: Vitis vinifera ATPase 4, plasma membrane-type-like, transcript variant 2 (LOC100257762), mRNA.	85.87	2e-105
contig00384	359488778	359488778 V.vini PREDICTED: Vitis vinifera ATPase 4, plasma membrane-type-like, transcript variant 1 (LOC100257762), mRNA.	85.87	2e-105
contig00384	356572261	356572261 G.max PREDICTED: Glycine max ATPase 11, plasma membrane-type-like (LOC100805218), mRNA.	85.99	2e-100
contig00384	356550951	356550951 G.max PREDICTED: Glycine max plasma membrane ATPase 1-like (LOC100818268), mRNA.	85.67	8e-99
contig00384	210141971	210141971 G.max Glycine max cDNA, clone: GMFL01-45-C20.	85.67	8e-99
contig00385	31580854	31580854 S.rost Sesbania rostrata srha5 mRNA for plasma membrane H+-ATPase, complete cds.	85.12	0
contig00385	356562801	356562801 G.max PREDICTED: Glycine max ATPase 11, plasma membrane-type-like (LOC100802859), mRNA.	84.15	0
contig00385	359491750	359491750 V.vini PREDICTED: Vitis vinifera HA11 H(+)-ATPase 11-like (LOC100241576), mRNA.	83.87	0
contig00385	356512623	356512623 G.max PREDICTED: Glycine max ATPase 11, plasma membrane-type-like, transcript variant 2 (LOC100819324), mRNA.	83.94	0
contig00385	356512621	356512621 G.max PREDICTED: Glycine max ATPase 11, plasma membrane-type-like, transcript variant 1 (LOC100819324), mRNA.	83.94	0
contig00385	356550951	356550951 G.max PREDICTED: Glycine max plasma membrane ATPase 1-like (LOC100818268), mRNA.	80.98	2e-150
contig00385	210141971	210141971 G.max Glycine max cDNA, clone: GMFL01-45-C20.	80.98	2e-150
contig00385	46430478	46430478 D.caro Daucus carota DcPA 3 mRNA for plasma membrane H+-ATPase, complete cds.	80.48	2e-145
contig00385	356572261	356572261 G.max PREDICTED: Glycine max ATPase 11, plasma membrane-type-like (LOC100805218), mRNA.	80.28	3e-142
contig00385	312282346	312282346 E.halo Thellungiella halophila mRNA, complete cds, clone: RTFL01-19-C19.	79.18	1e-132
contig00387	31580854	31580854 S.rost Sesbania rostrata srha5 mRNA for plasma membrane H+-ATPase, complete cds.	85.28	0
contig00387	6759598	6759598 P.pers Prunus persica mRNA for plasma membrane H+ ATPase (PPA1 gene).	84.99	0
contig00387	359491750	359491750 V.vini PREDICTED: Vitis vinifera HA11 H(+)-ATPase 11-like (LOC100241576), mRNA.	83.98	0
contig00387	356562801	356562801 G.max PREDICTED: Glycine max ATPase 11, plasma membrane-type-like (LOC100802859), mRNA.	84.1	0
contig00387	356512623	356512623 G.max PREDICTED: Glycine max ATPase 11, plasma membrane-type-like, transcript variant 2 (LOC100819324), mRNA.	83.75	0
contig00387	356512621	356512621 G.max PREDICTED: Glycine max ATPase 11, plasma membrane-type-like, transcript variant 1 (LOC100819324), mRNA.	83.75	0
contig00387	255540886	255540886 R.comm Ricinus communis H(\+)-transporting atpase plant/fungi plasma membrane type, putative, mRNA.	83.33	0
contig00387	224135652	224135652 P.tric Populus trichocarpa autoinhibited H+ ATPase, mRNA.	82.96	3e-178
contig00387	33943130	33943130 J.regi Juglans regia plasma membrane H+-ATPase (AHA1) mRNA, complete cds.	81.56	5e-175
contig00387	356550951	356550951 G.max PREDICTED: Glycine max plasma membrane ATPase 1-like (LOC100818268), mRNA.	81.12	3e-153
contig00388	6759598	6759598 P.pers Prunus persica mRNA for plasma membrane H+ ATPase (PPA1 gene).	88.15	0
contig00388	33943130	33943130 J.regi Juglans regia plasma membrane H+-ATPase (AHA1) mRNA, complete cds.	87.9	0
contig00388	359491750	359491750 V.vini PREDICTED: Vitis vinifera HA11 H(+)-ATPase 11-like (LOC100241576), mRNA.	87.26	0
contig00388	224135652	224135652 P.tric Populus trichocarpa autoinhibited H+ ATPase, mRNA.	87.05	0
contig00388	224121557	224121557 P.tric Populus trichocarpa autoinhibited H+ ATPase, mRNA.	86.27	0
contig00388	31580854	31580854 S.rost Sesbania rostrata srha5 mRNA for plasma membrane H+-ATPase, complete cds.	86.05	0
contig00388	12697495	12697495 S.rost Sesbania rostrata partial mRNA for p-type H+-ATPase (ha5 gene).	85.71	0
contig00388	356562801	356562801 G.max PREDICTED: Glycine max ATPase 11, plasma membrane-type-like (LOC100802859), mRNA.	85.09	0
contig00388	356512623	356512623 G.max PREDICTED: Glycine max ATPase 11, plasma membrane-type-like, transcript variant 2 (LOC100819324), mRNA.	84.95	0
contig00388	356512621	356512621 G.max PREDICTED: Glycine max ATPase 11, plasma membrane-type-like, transcript variant 1 (LOC100819324), mRNA.	84.95	0
contig00389	255572808	255572808 R.comm Ricinus communis Cycloartenol synthase, putative, mRNA.	72.33	3e-88
contig00389	82468802	82468802 R.comm Ricinus communis lupeol synthase mRNA, complete cds.	72.33	3e-88
contig00389	73991379	73991379 E.tiru Euphorbia tirucalli EtOSC mRNA for putative oxidosqulene cyclase, complete cds.	72.42	1e-82
contig00389	8918270	8918270 P.sati Pisum sativum OSCPSY mRNA for beta-amyrin synthase, complete cds.	77.51	2e-20
contig00389	242070644	242070644 S.bico Sorghum bicolor hypothetical protein, mRNA.	100	4e-07
contig00389	50896404	50896404 C.pepo Cucurbita pepo CPR mRNA for putative oxidosqualene cyclase, complete cds.	93.02	1e-06
contig00392	8918270	8918270 P.sati Pisum sativum OSCPSY mRNA for beta-amyrin synthase, complete cds.	77.47	4e-37
contig00392	357513604	357513604 M.trun Medicago truncatula Beta-amyrin synthase (MTR_8g017020) mRNA, complete cds.	76.82	2e-30
contig00392	225445697	225445697 V.vini PREDICTED: Vitis vinifera lupeol synthase-like (LOC100241546), mRNA.	73.39	3e-18
contig00392	147819970	147819970 V.vini Vitis vinifera contig VV78X155274.6, whole genome shotgun sequence.	81.82	3e-08
contig00392	33342312	33342312 M.trun Medicago truncatula chromosome 8 clone mth2-10l24 map 9.500cM, complete sequence.	100	7e-05
contig00392	59797125	59797125 M.trun Medicago truncatula chromosome 8 clone mth2-138n18 map 8.700cM, complete sequence.	100	7e-05
contig00393	289152627	289152627 A.race Actaea racemosa putative 2,3 oxidosqualene cyclase (CAS1) mRNA, complete cds.	74.32	2e-19
contig00397	224071394	224071394 P.tric Populus trichocarpa predicted protein, mRNA.	71.12	2e-45
contig00397	224138215	224138215 P.tric Populus trichocarpa predicted protein, mRNA.	74.01	1e-36
contig00397	225316035	225316035 S.lyco Solanum lycopersicum cDNA, clone: LEFL1032AD09, HTC in leaf.	73.38	2e-10
contig00397	225314514	225314514 S.lyco Solanum lycopersicum cDNA, clone: LEFL2039P09, HTC in fruit.	73.38	2e-10
contig00397	218156172	218156172 S.lyco Solanum lycopersicum DNA, chromosome 8, clone: C08HBa0175O15, complete sequence.	73.38	2e-10
contig00402	349590996	349590996 F.micr Ficus microcarpa isolate shawpc0557K maturase K (matK) gene, partial cds; chloroplast.	84.62	5e-51
contig00402	351583783	351583783 F.semi Ficus semicordata voucher LHQ2009346 maturase K (matK) gene, partial cds; chloroplast.	84.68	5e-51
contig00402	331704491	331704491 A.styr Artocarpus styracifolius maturase K (matK) gene, partial cds; chloroplast.	84.68	5e-51
contig00402	349590999	349590999 F.micr Ficus microcarpa isolate shawpc0690K maturase K (matK) gene, partial cds; chloroplast.	84.23	2e-49
contig00402	327366366	327366366 F.sur Ficus sur voucher OM1556 maturase K (matK) gene, partial cds.	84.23	2e-49
contig00402	351583793	351583793 F.vari Ficus variolosa voucher LHQ2009336 maturase K (matK) gene, partial cds; chloroplast.	84.23	2e-49
contig00402	351583789	351583789 F.tinc Ficus tinctoria voucher LHQ2009260 maturase K (matK) gene, partial cds; chloroplast.	84.23	2e-49
contig00402	351583787	351583787 F.tinc Ficus tinctoria voucher LHQ2009278 maturase K (matK) gene, partial cds; chloroplast.	84.23	2e-49
contig00402	351583785	351583785 F.tinc Ficus tinctoria voucher LHQ2009443 maturase K (matK) gene, partial cds; chloroplast.	84.23	2e-49
contig00402	351583781	351583781 F.semi Ficus semicordata voucher LHQ2009419 maturase K (matK) gene, partial cds; chloroplast.	84.23	2e-49
contig00403	224145446	224145446 P.tric Populus trichocarpa predicted protein, mRNA.	87.33	2e-39
contig00403	118489024	118489024 P.tric Populus trichocarpa x Populus deltoides clone WS01313_I16 unknown mRNA.	87.33	2e-39
contig00403	118483004	118483004 P.tric Populus trichocarpa clone WS01122_A17 unknown mRNA.	87.33	2e-39
contig00413	147853030	147853030 V.vini Vitis vinifera contig VV78X030354.12, whole genome shotgun sequence.	83.91	9e-34
contig00414	255564163	255564163 R.comm Ricinus communis arginine/serine-rich splicing factor, putative, mRNA.	85.27	0
contig00414	224128489	224128489 P.tric Populus trichocarpa predicted protein, mRNA.	82.52	2e-170
contig00414	255646542	255646542 G.max Soybean clone JCVI-FLGm-26P3 unknown mRNA.	81.85	2e-165
contig00414	356572735	356572735 G.max PREDICTED: Glycine max pre-mRNA-splicing factor SF2-like (LOC100796900), mRNA.	81.83	6e-165
contig00414	356505579	356505579 G.max PREDICTED: Glycine max pre-mRNA-splicing factor SF2-like (LOC100789847), mRNA.	80.94	3e-163
contig00414	224068333	224068333 P.tric Populus trichocarpa predicted protein, mRNA.	83.49	3e-157
contig00414	225318238	225318238 S.lyco Solanum lycopersicum cDNA, clone: LEFL1055DC04, HTC in leaf.	77.72	2e-110
contig00414	47104758	47104758 S.lyco Lycopersicon esculentum clone 135171R, mRNA sequence.	79.83	3e-108
contig00414	47104125	47104125 S.lyco Lycopersicon esculentum clone 113590R, mRNA sequence.	79.83	3e-108
contig00424	262073159	262073159 C.papa Carica papaya BAC clone 69E13, complete sequence.	89.19	9e-29
contig00428	349724956	349724956 V.vini Vitis vinifera clone SS0AFA24YL15.	87.05	0
contig00428	349719760	349719760 V.vini Vitis vinifera clone SS0ABP1YD21.	86.9	0
contig00428	349705556	349705556 V.vini Vitis vinifera clone SS0AAG39YL07.	86.88	0
contig00428	356568528	356568528 G.max PREDICTED: Glycine max phosphoglycolate phosphatase-like (LOC100798113), mRNA.	86.24	2e-170
contig00428	118487621	118487621 P.tric Populus trichocarpa clone WS0123_O22 unknown mRNA.	86.32	2e-170
contig00428	118486366	118486366 P.tric Populus trichocarpa clone WS01225_M13 unknown mRNA.	86.32	2e-170
contig00428	356531865	356531865 G.max PREDICTED: Glycine max phosphoglycolate phosphatase-like (LOC100820476), mRNA.	86.07	7e-169
contig00428	224109185	224109185 P.tric Populus trichocarpa predicted protein, mRNA.	86.15	7e-169
contig00428	210143497	210143497 G.max Glycine max cDNA, clone: GMFL01-25-G05.	86.07	7e-169
contig00428	210142834	210142834 G.max Glycine max cDNA, clone: GMFL01-13-K24.	86.07	7e-169
contig00446	359473228	359473228 V.vini PREDICTED: Vitis vinifera pantothenate kinase 2-like (LOC100258468), mRNA.	83.67	5e-111
contig00446	255568789	255568789 R.comm Ricinus communis Pantothenate kinase, putative, mRNA.	82.27	1e-97
contig00446	147803327	147803327 V.vini Vitis vinifera contig VV78X229798.13, whole genome shotgun sequence.	86.36	2e-30
contig00448	359473228	359473228 V.vini PREDICTED: Vitis vinifera pantothenate kinase 2-like (LOC100258468), mRNA.	80.66	4e-42
contig00448	356567635	356567635 G.max PREDICTED: Glycine max pantothenate kinase 2-like (LOC100782208), mRNA.	81.01	5e-41
contig00448	356526798	356526798 G.max PREDICTED: Glycine max pantothenate kinase 2-like (LOC100808162), mRNA.	79.66	5e-36
contig00448	123677182	123677182 V.vini Vitis vinifera, whole genome shotgun sequence, contig VV78X166441.17, clone ENTAV 115.	80.49	7e-15
contig00457	209168550	209168550 C.sine Citrus sinensis cultivar Navel glutathione S-transferase Tau2 mRNA, complete cds.	82.77	1e-71
contig00457	186496235	186496235 A.thal Arabidopsis thaliana glutathione S-transferase TAU 19 (GSTU19) mRNA, complete cds.	81.21	1e-62
contig00457	18700205	18700205 A.thal Arabidopsis thaliana At1g78380/F3F9_11 mRNA, complete cds.	81.21	1e-62
contig00457	42474414	42474414 A.thal Arabidopsis thaliana Full-length cDNA Complete sequence from clone GSLTFB52ZF02 of Flowers and buds of strain col-0 of Arabidopsis thaliana (thale cress).	81.21	1e-62
contig00457	14326476	14326476 A.thal Arabidopsis thaliana At1g78380/F3F9_11 mRNA, complete cds.	81.21	1e-62
contig00457	5834509	5834509 A.thal Arabidopsis thaliana mRNA for glutathione transferase.	81.21	1e-62
contig00457	8096768	8096768 A.thal Genomic sequence for Arabidopsis thaliana BAC F3F9 from chromosome I, complete sequence.	81.56	1e-61
contig00457	294992076	294992076 C.kors Caragana korshinskii glutathione S-transferase (GST) gene, complete cds.	81.53	5e-61
contig00457	21405756	21405756 A.thal Arabidopsis thaliana clone 30759 mRNA, complete sequence.	80.97	5e-61
contig00457	332189094	332189094 A.thal Arabidopsis thaliana chromosome 1, complete sequence.	81.19	6e-60
contig00467	356572611	356572611 G.max PREDICTED: Glycine max uncharacterized LOC100500476 (LOC100500476), miscRNA.	76.33	3e-48
contig00467	255630414	255630414 G.max Soybean clone JCVI-FLGm-7L22 unknown mRNA.	76.1	1e-46
contig00467	359481647	359481647 V.vini PREDICTED: Vitis vinifera uncharacterized LOC100252904 (LOC100252904), mRNA.	77.51	3e-43
contig00467	349731291	349731291 V.vini Vitis vinifera clone SS0AFA20YO17.	77.51	3e-43
contig00467	147797390	147797390 V.vini Vitis vinifera contig VV78X010348.10, whole genome shotgun sequence.	77.51	3e-43
contig00467	349710215	349710215 V.vini Vitis vinifera clone SS0AEB31YC09.	78.43	1e-42
contig00467	349730758	349730758 V.vini Vitis vinifera clone SS0AEB20YK11.	76.92	7e-40
contig00471	255550312	255550312 R.comm Ricinus communis phosphoinositide 5-phosphatase, putative, mRNA.	84.94	1e-141
contig00471	224069243	224069243 P.tric Populus trichocarpa predicted protein, mRNA.	85.2	3e-137
contig00471	356559160	356559160 G.max PREDICTED: Glycine max polyphosphoinositide phosphatase-like (LOC100806380), mRNA.	78.66	2e-79
contig00471	210141160	210141160 G.max Glycine max cDNA, clone: GMFL01-20-G20.	78.66	2e-79
contig00471	356520084	356520084 G.max PREDICTED: Glycine max polyphosphoinositide phosphatase-like (LOC100796788), mRNA.	77.17	5e-71
contig00471	255576556	255576556 R.comm Ricinus communis phosphoinositide 5-phosphatase, putative, mRNA.	85.56	7e-15
contig00473	23499642	23499642 M.musc Mus musculus BAC clone RP24-291D6 from chromosome 6, complete sequence.	100	0.0009
contig00473	22297038	22297038 H.sapi Homo sapiens BAC clone RP11-717B15 from 4, complete sequence.	100	0.003
contig00479	224106044	224106044 P.tric Populus trichocarpa predicted protein, mRNA.	78.72	2e-160
contig00479	356557137	356557137 G.max PREDICTED: Glycine max SURP and G-patch domain-containing protein 1-like protein-like (LOC100786213), mRNA.	76.6	1e-126
contig00479	255647538	255647538 G.max Soybean clone JCVI-FLGm-26F12 unknown mRNA.	76.68	3e-123
contig00479	357514854	357514854 M.trun Medicago truncatula Splicing factor 4-like protein (MTR_8g036890) mRNA, complete cds.	75.37	4e-102
contig00479	160949148	160949148 P.trem Populus EST from severe drought-stressed opposite wood.	83.91	4e-52
contig00479	356525637	356525637 G.max PREDICTED: Glycine max SURP and G-patch domain-containing protein 1-like protein-like (LOC100813337), mRNA.	85.15	2e-49
contig00479	270057464	270057464 G.max Glycine max clone BAC GmWBb_74M16, complete sequence.	90.84	7e-40
contig00480	224106044	224106044 P.tric Populus trichocarpa predicted protein, mRNA.	74.37	3e-33
contig00480	224055252	224055252 P.tric Populus trichocarpa predicted protein, mRNA.	76.6	9e-14
contig00491	359478929	359478929 V.vini PREDICTED: Vitis vinifera telomere repeat-binding protein 5-like (LOC100257090), mRNA.	80.25	4e-57
contig00491	357492254	357492254 M.trun Medicago truncatula Telomeric DNA-binding protein (MTR_5g080010) mRNA, complete cds.	80.68	1e-46
contig00491	302808444	302808444 S.moel Selaginella moellendorffii hypothetical protein, mRNA.	84.03	5e-21
contig00491	302806223	302806223 S.moel Selaginella moellendorffii hypothetical protein, mRNA.	84.03	5e-21
contig00491	123669862	123669862 V.vini Vitis vinifera, whole genome shotgun sequence, contig VV78X220362.9, clone ENTAV 115.	80.95	4e-17
contig00492	225465203	225465203 V.vini PREDICTED: Vitis vinifera leucyl-tRNA synthetase, cytoplasmic-like (LOC100248927), mRNA.	77.44	2e-49
contig00492	147841412	147841412 V.vini Vitis vinifera contig VV78X114418.4, whole genome shotgun sequence.	77.24	1e-47
contig00493	356540869	356540869 G.max PREDICTED: Glycine max leucyl-tRNA synthetase, cytoplasmic-like (LOC100777060), mRNA.	81.14	0
contig00493	297849261	297849261 A.lyra Arabidopsis lyrata subsp. lyrata ATP binding protein, mRNA.	76.89	1e-146
contig00493	332189094	332189094 A.thal Arabidopsis thaliana chromosome 1, complete sequence.	77.09	2e-145
contig00493	227202583	227202583 A.thal Arabidopsis thaliana AT1G09620 mRNA, complete cds, clone: RAFL07-19-G06.	77.09	2e-145
contig00493	186478306	186478306 A.thal Arabidopsis thaliana leucyl-tRNA synthetase (AT1G09620) mRNA, complete cds.	77.09	2e-145
contig00493	15810444	15810444 A.thal Arabidopsis thaliana At1g09620 mRNA sequence.	77.09	2e-145
contig00493	2160155	2160155 A.thal Sequence of BAC F21M12 from Arabidopsis thaliana chromosome 1, complete sequence.	77.09	2e-145
contig00493	62321576	62321576 A.thal Arabidopsis thaliana mRNA for putative leucyl-tRNA synthetase, complete cds, clone: RAFL22-94-F12.	76.99	7e-144
contig00493	297847353	297847353 A.lyra Arabidopsis lyrata subsp. lyrata hypothetical protein, mRNA.	78.03	3e-132
contig00493	3176695	3176695 A.thal Arabidopsis thaliana chromosome I BAC F14J9 genomic sequence contains phyA marker, complete sequence.	76.27	2e-30
contig00497	224111729	224111729 P.tric Populus trichocarpa predicted protein, mRNA.	77.8	2e-159
contig00497	356502459	356502459 G.max PREDICTED: Glycine max uncharacterized protein LOC100801664 (LOC100801664), mRNA.	72.42	5e-71
contig00497	224099338	224099338 P.tric Populus trichocarpa predicted protein, mRNA.	81.02	3e-63
contig00501	356498315	356498315 G.max PREDICTED: Glycine max uncharacterized protein LOC100786254 (LOC100786254), mRNA.	81.5	4e-97
contig00501	14190782	14190782 A.grav Apium graveolens putative phloem transcription factor M1 mRNA, complete cds.	79.17	5e-76
contig00501	224099340	224099340 P.tric Populus trichocarpa predicted protein, mRNA.	85.38	3e-68
contig00501	145324013	145324013 A.thal Arabidopsis thaliana phytochrome and flowering time regulatory protein 1 (PFT1) mRNA, complete cds.	77	6e-65
contig00501	42562314	42562314 A.thal Arabidopsis thaliana phytochrome and flowering time regulatory protein 1 (PFT1) mRNA, complete cds.	77	6e-65
contig00501	32478898	32478898 A.thal Arabidopsis thaliana phytochrome and flowering time 1 protein mRNA, complete cds.	77	6e-65
contig00501	42474704	42474704 A.thal Arabidopsis thaliana Full-length cDNA Complete sequence from clone GSLTPGH71ZH12 of Hormone Treated Callus of strain col-0 of Arabidopsis thaliana (thale cress).	81.16	1e-62
contig00501	297845605	297845605 A.lyra Arabidopsis lyrata subsp. lyrata hypothetical protein, mRNA.	81.04	4e-62
contig00501	247693693	247693693 A.thal Arabidopsis thaliana ecotype Wei-0 PFT1 gene, complete sequence.	87.64	3e-18
contig00501	332189094	332189094 A.thal Arabidopsis thaliana chromosome 1, complete sequence.	86.52	1e-16
contig00510	224059083	224059083 P.tric Populus trichocarpa predicted protein, mRNA.	100	7e-05
contig00516	359491533	359491533 V.vini PREDICTED: Vitis vinifera cyclin-dependent kinase G-2-like (LOC100250978), mRNA.	78.76	9e-158
contig00516	357164313	357164313 B.dist PREDICTED: Brachypodium distachyon cyclin-dependent kinase G-2-like (LOC100831093), mRNA.	75.71	5e-91
contig00516	123671949	123671949 V.vini Vitis vinifera contig VV78X072812.11, whole genome shotgun sequence.	87.39	2e-24
contig00516	107887603	107887603 E.cuni Encephalitozoon cuniculi GB-M1 CDK2-LIKE CELL CYCLE PROTEIN KINASE (ECU08_1920) partial mRNA.	97.06	0.0002
contig00516	13560075	13560075 E.cuni chromosome VIII of strain GB-M1 of Encephalitozoon cuniculi (Microspora).	97.06	0.0002
contig00523	115481419	115481419 O.sati Oryza sativa Japonica Group Os10g0203000 (Os10g0203000) mRNA, complete cds.	73.54	3e-43
contig00523	32985723	32985723 O.sati Oryza sativa Japonica Group cDNA clone:J023099P14, full insert sequence.	73.54	3e-43
contig00523	32985089	32985089 O.sati Oryza sativa Japonica Group cDNA clone:J013111M06, full insert sequence.	76	1e-41
contig00529	356557246	356557246 G.max PREDICTED: Glycine max unknown protein DS12 from 2D-PAGE of leaf, chloroplastic-like (LOC100817063), mRNA.	81.6	3e-138
contig00529	210143770	210143770 G.max Glycine max cDNA, clone: GMFL01-31-B19.	81.6	3e-138
contig00529	255633867	255633867 G.max Soybean clone JCVI-FLGm-13M15 unknown mRNA.	81.41	1e-71
contig00533	118175928	118175928 M.alba Morus alba var. multicaulis chloroplast sedoheptulose-1,7-bisphosphatase mRNA, complete cds; nuclear gene for chloroplast product.	96.61	5e-46
contig00534	118175928	118175928 M.alba Morus alba var. multicaulis chloroplast sedoheptulose-1,7-bisphosphatase mRNA, complete cds; nuclear gene for chloroplast product.	99.05	0
contig00534	349724938	349724938 V.vini Vitis vinifera clone SS0AFA24YM21.	79.56	5e-116
contig00534	349722843	349722843 V.vini Vitis vinifera clone SS0AFA2YE14.	79.56	5e-116
contig00534	349704336	349704336 V.vini Vitis vinifera clone SS0AFA1YA15.	79.56	5e-116
contig00534	225466689	225466689 V.vini PREDICTED: Vitis vinifera sedoheptulose-1,7-bisphosphatase, chloroplastic-like (LOC100260169), mRNA.	79.56	5e-116
contig00534	350538148	350538148 S.lyco Solanum lycopersicum chloroplast sedoheptulose-1,7-bisphosphatase (SBPase), mRNA.	78.07	5e-81
contig00534	123669322	123669322 V.vini Vitis vinifera, whole genome shotgun sequence, contig VV78X270786.13, clone ENTAV 115.	88	2e-14
contig00535	118175928	118175928 M.alba Morus alba var. multicaulis chloroplast sedoheptulose-1,7-bisphosphatase mRNA, complete cds; nuclear gene for chloroplast product.	98.6	0
contig00535	349704336	349704336 V.vini Vitis vinifera clone SS0AFA1YA15.	84.41	3e-108
contig00535	225466689	225466689 V.vini PREDICTED: Vitis vinifera sedoheptulose-1,7-bisphosphatase, chloroplastic-like (LOC100260169), mRNA.	83.95	3e-108
contig00535	349724938	349724938 V.vini Vitis vinifera clone SS0AFA24YM21.	83.72	1e-106
contig00535	349722843	349722843 V.vini Vitis vinifera clone SS0AFA2YE14.	84.17	1e-106
contig00535	349707358	349707358 V.vini Vitis vinifera clone SS0AFA16YB07.	86.98	5e-51
contig00535	123669322	123669322 V.vini Vitis vinifera, whole genome shotgun sequence, contig VV78X270786.13, clone ENTAV 115.	88.75	5e-16
contig00536	118175928	118175928 M.alba Morus alba var. multicaulis chloroplast sedoheptulose-1,7-bisphosphatase mRNA, complete cds; nuclear gene for chloroplast product.	99.7	7e-169
contig00536	255579133	255579133 R.comm Ricinus communis sedoheptulose-1,7-bisphosphatase, chloroplast, putative, mRNA.	82.14	7e-15
contig00537	118175928	118175928 M.alba Morus alba var. multicaulis chloroplast sedoheptulose-1,7-bisphosphatase mRNA, complete cds; nuclear gene for chloroplast product.	98.41	0
contig00537	349724938	349724938 V.vini Vitis vinifera clone SS0AFA24YM21.	80.54	5e-126
contig00537	349722843	349722843 V.vini Vitis vinifera clone SS0AFA2YE14.	80.54	5e-126
contig00537	349704336	349704336 V.vini Vitis vinifera clone SS0AFA1YA15.	80.54	5e-126
contig00537	225466689	225466689 V.vini PREDICTED: Vitis vinifera sedoheptulose-1,7-bisphosphatase, chloroplastic-like (LOC100260169), mRNA.	80.54	5e-126
contig00537	350538148	350538148 S.lyco Solanum lycopersicum chloroplast sedoheptulose-1,7-bisphosphatase (SBPase), mRNA.	78.68	5e-86
contig00537	297816905	297816905 A.lyra Arabidopsis lyrata subsp. lyrata sedoheptulose-bisphosphatase (SBPASE), mRNA.	80	2e-75
contig00537	123669322	123669322 V.vini Vitis vinifera, whole genome shotgun sequence, contig VV78X270786.13, clone ENTAV 115.	88.51	9e-19
contig00538	118175928	118175928 M.alba Morus alba var. multicaulis chloroplast sedoheptulose-1,7-bisphosphatase mRNA, complete cds; nuclear gene for chloroplast product.	97.87	2e-134
contig00538	255579133	255579133 R.comm Ricinus communis sedoheptulose-1,7-bisphosphatase, chloroplast, putative, mRNA.	82.14	7e-15
contig00541	224067825	224067825 P.tric Populus trichocarpa MIKC mads-box transcription factor SOC1 (MADS5), mRNA.	84.38	1e-42
contig00541	317106623	317106623 J.curc Jatropha curcas DNA, clone: JHL05D22, complete sequence.	84.38	1e-41
contig00541	359489399	359489399 V.vini PREDICTED: Vitis vinifera MADS-box protein (MADS8), mRNA.	82.07	9e-34
contig00541	349706132	349706132 V.vini Vitis vinifera clone SS0AAG14YM24.	82.07	9e-34
contig00541	269116071	269116071 V.vini Vitis vinifera suppressor of overexpression of CO 1 (SOC1) mRNA, complete cds.	82.07	9e-34
contig00541	147840621	147840621 V.vini Vitis vinifera contig VV78X028385.7, whole genome shotgun sequence.	82.07	9e-34
contig00541	95116633	95116633 V.vini Vitis vinifera MADS-box protein (MADS8) mRNA, complete cds.	82.07	9e-34
contig00541	148540549	148540549 T.aral Trochodendron aralioides MADS-box transcription factor SEP-like 4 (MADS4) mRNA, partial cds.	80.17	1e-11
contig00543	359489399	359489399 V.vini PREDICTED: Vitis vinifera MADS-box protein (MADS8), mRNA.	82.56	8e-54
contig00543	269116071	269116071 V.vini Vitis vinifera suppressor of overexpression of CO 1 (SOC1) mRNA, complete cds.	82.56	8e-54
contig00543	95116633	95116633 V.vini Vitis vinifera MADS-box protein (MADS8) mRNA, complete cds.	82.56	8e-54
contig00543	349706132	349706132 V.vini Vitis vinifera clone SS0AAG14YM24.	82.24	4e-52
contig00543	269314024	269314024 H.bras Hevea brasiliensis MADS-box transcription factor 2 mRNA, complete cds.	77.46	3e-48
contig00543	255541405	255541405 R.comm Ricinus communis mads box protein, putative, mRNA.	77.75	8e-44
contig00543	31295608	31295608 P.trem Populus tremuloides MADS-box protein PTM5 mRNA, complete cds.	77.04	3e-43
contig00543	224130077	224130077 P.tric Populus trichocarpa MIKC mads-box transcription factor PTM5 (MADS4), mRNA.	80.65	5e-41
contig00543	109627812	109627812 P.tome Populus tomentosa MADS box transcription factor 5 (MADS5) mRNA, complete cds.	75.83	4e-37
contig00543	333408628	333408628 B.plat Betula platyphylla MADS-box protein (MADS13) mRNA, complete cds.	79.6	5e-36
contig00546	302815111	302815111 S.moel Selaginella moellendorffii hypothetical protein, mRNA.	88.14	1e-07
contig00546	302765135	302765135 S.moel Selaginella moellendorffii hypothetical protein, mRNA.	88.14	1e-07
contig00551	322394252	322394252 R.comm Ricinus communis mitochondrion, complete genome.	93.92	0
contig00551	322394252	322394252 R.comm Ricinus communis mitochondrion, complete genome.	97.37	4e-07
contig00551	56806513	56806513 N.taba Nicotiana tabacum mitochondrial DNA, complete genome.	91.79	0
contig00551	170522360	170522360 C.papa Carica papaya mitochondrion, complete genome.	91.41	0
contig00551	259156760	259156760 C.lana Citrullus lanatus mitochondrion, complete genome.	90.49	0
contig00551	357197333	357197333 L.japo Lotus japonicus mitochondrion, complete genome.	91.91	0
contig00551	357197295	357197295 M.pinn Millettia pinnata mitochondrion, complete genome.	89.68	0
contig00551	308206734	308206734 V.radi Vigna radiata mitochondrion, complete genome.	89.61	0
contig00551	259156800	259156800 C.pepo Cucurbita pepo mitochondrion, complete genome.	87.75	0
contig00551	239764707	239764707 V.vini Vitis vinifera strain PN40024 mitochondrion, partial genome.	93.96	0
contig00551	209954133	209954133 V.vini Vitis vinifera complete mitochondrial genome, cultivar Pinot noir clone ENTAV115.	93.96	0
contig00552	170522360	170522360 C.papa Carica papaya mitochondrion, complete genome.	97.89	0
contig00552	87248032	87248032 B.vulg Beta vulgaris subsp. vulgaris NADH dehydrogenase subunit 2 (nad2) mRNA, complete cds; mitochondrial.	97.73	0
contig00552	339773281	339773281 A.thal Arabidopsis thaliana ecotype Landsberg erecta mitochondrion, complete genome.	97.54	0
contig00552	339773249	339773249 A.thal Arabidopsis thaliana ecotype Col-0 mitochondrion, complete genome.	97.54	0
contig00552	339773217	339773217 A.thal Arabidopsis thaliana ecotype C24 mitochondrion, complete genome.	97.54	0
contig00552	330250293	330250293 A.thal Arabidopsis thaliana chromosome 2, complete sequence.	97.54	0
contig00552	153799787	153799787 A.thal Arabidopsis thaliana ecotype Landsberg erecta NADH dehydrogenase subunit 2 mRNA, partial cds; mitochondrial.	97.54	0
contig00552	153799785	153799785 A.thal Arabidopsis thaliana ecotype Columbia NADH dehydrogenase subunit 2 mRNA, partial cds; mitochondrial.	97.54	0
contig00552	20198270	20198270 A.thal Arabidopsis thaliana chromosome 2 BAC T18C6 genomic sequence, complete sequence.	97.54	0
contig00552	49256807	49256807 A.thal Arabidopsis thaliana mitochondrial genome.	97.54	0
contig00553	345034408	345034408 C.melo Cucumis melo subsp. melo mitochondrial sequence.	98.15	4e-72
contig00553	322394252	322394252 R.comm Ricinus communis mitochondrion, complete genome.	98.15	4e-72
contig00553	239764707	239764707 V.vini Vitis vinifera strain PN40024 mitochondrion, partial genome.	98.15	4e-72
contig00553	209954133	209954133 V.vini Vitis vinifera complete mitochondrial genome, cultivar Pinot noir clone ENTAV115.	98.15	4e-72
contig00553	123661200	123661200 V.vini Vitis vinifera contig VV78X004179.5, whole genome shotgun sequence.	98.15	4e-72
contig00553	168934	168934 O.bert Oenothera berteriana NADH dehydrogenase subunit 2 (nad2) gene, exons 3-5.	98.15	4e-72
contig00553	345500034	345500034 B.macr Beta macrocarpa mitochondrion, complete genome.	97.53	2e-70
contig00553	320147991	320147991 B.vulg Beta vulgaris subsp. maritima genotype male-sterile G mitochondrion, partial genome.	97.53	2e-70
contig00553	319439754	319439754 B.vulg Beta vulgaris subsp. maritima genotype male-fertile A mitochondrion, complete genome.	97.53	2e-70
contig00553	317905579	317905579 B.vulg Beta vulgaris subsp. maritima genotype male-fertile B mitochondrion, complete genome.	97.53	2e-70
contig00554	259156760	259156760 C.lana Citrullus lanatus mitochondrion, complete genome.	99.41	1e-171
contig00554	322394252	322394252 R.comm Ricinus communis mitochondrion, complete genome.	99.11	5e-170
contig00554	170522360	170522360 C.papa Carica papaya mitochondrion, complete genome.	99.11	5e-170
contig00554	357197333	357197333 L.japo Lotus japonicus mitochondrion, complete genome.	98.82	3e-168
contig00554	2653635	2653635 P.gins Panax ginseng NADH-dehydrogenase subunit 2 (NAD2) gene, mitochondrial gene encoding mitochondrial protein, exon c, and partial cds.	98.53	3e-167
contig00554	109689796	109689796 M.trun Medicago truncatula clone mth2-7h6, complete sequence.	98.52	1e-166
contig00554	308206734	308206734 V.radi Vigna radiata mitochondrion, complete genome.	97.67	3e-163
contig00554	115635714	115635714 H.annu Helianthus annuus mitochondrial tRNA-Leu gene for transfer RNA-Leu and nad2 gene for NADH dehydrogenase subunit 2.	97.93	3e-163
contig00554	56806513	56806513 N.taba Nicotiana tabacum mitochondrial DNA, complete genome.	97.93	3e-163
contig00554	357197295	357197295 M.pinn Millettia pinnata mitochondrion, complete genome.	97.35	6e-160
contig00555	56806513	56806513 N.taba Nicotiana tabacum mitochondrial DNA, complete genome.	91	2e-139
contig00555	363987344	363987344 S.lyco Solanum lycopersicum strain Heinz 1706 chromosome 10 clone hba-45b13 map 10, complete sequence.	90.75	1e-137
contig00555	115635714	115635714 H.annu Helianthus annuus mitochondrial tRNA-Leu gene for transfer RNA-Leu and nad2 gene for NADH dehydrogenase subunit 2.	88.92	2e-125
contig00555	322394252	322394252 R.comm Ricinus communis mitochondrion, complete genome.	89.14	4e-117
contig00555	340549473	340549473 B.hygr Boea hygrometrica mitochondrion, complete genome.	87.3	1e-112
contig00555	345034408	345034408 C.melo Cucumis melo subsp. melo mitochondrial sequence.	84.87	3e-98
contig00555	3334857	3334857 S.tube Solanum tuberosum mitochondrial trnC, trnN1, trnY, nad2 genes.	90.78	4e-97
contig00555	351542258	351542258 S.lyco Solanum lycopersicum strain Heinz 1706 chromosome 10 clone slm-47f22 map 10, complete sequence.	84.55	5e-91
contig00555	343478410	343478410 P.dact Phoenix dactylifera mitochondrion, complete genome.	85.15	3e-88
contig00555	110287586	110287586 Z.luxu Zea luxurians mitochondrion, complete genome.	85.13	1e-87
contig00556	239764707	239764707 V.vini Vitis vinifera strain PN40024 mitochondrion, partial genome.	98.46	0
contig00556	209954133	209954133 V.vini Vitis vinifera complete mitochondrial genome, cultivar Pinot noir clone ENTAV115.	98.46	0
contig00556	123661200	123661200 V.vini Vitis vinifera contig VV78X004179.5, whole genome shotgun sequence.	98.46	0
contig00556	170522360	170522360 C.papa Carica papaya mitochondrion, complete genome.	98.12	0
contig00556	325305577	325305577 C.sati Cucumis sativus cultivar Calypso chromosome 1, complete sequence.	97.77	0
contig00556	259156760	259156760 C.lana Citrullus lanatus mitochondrion, complete genome.	97.77	0
contig00556	357197295	357197295 M.pinn Millettia pinnata mitochondrion, complete genome.	97.77	0
contig00556	308206734	308206734 V.radi Vigna radiata mitochondrion, complete genome.	97.77	0
contig00556	322394252	322394252 R.comm Ricinus communis mitochondrion, complete genome.	97.6	0
contig00556	147789692	147789692 V.vini Vitis vinifera contig VV78X004675.4, whole genome shotgun sequence.	97.43	0
contig00570	147811711	147811711 V.vini Vitis vinifera contig VV78X081311.9, whole genome shotgun sequence.	77.22	4e-27
contig00570	359472671	359472671 V.vini PREDICTED: Vitis vinifera probable serine/threonine-protein kinase At1g18390-like (LOC100259351), mRNA.	76.14	5e-16
contig00570	147852666	147852666 V.vini Vitis vinifera contig VV78X238536.4, whole genome shotgun sequence.	75.76	2e-14
contig00573	147811711	147811711 V.vini Vitis vinifera contig VV78X081311.9, whole genome shotgun sequence.	80	3e-33
contig00573	359472671	359472671 V.vini PREDICTED: Vitis vinifera probable serine/threonine-protein kinase At1g18390-like (LOC100259351), mRNA.	77.18	1e-21
contig00573	147852666	147852666 V.vini Vitis vinifera contig VV78X238536.4, whole genome shotgun sequence.	76.81	7e-20
contig00582	225446634	225446634 V.vini PREDICTED: Vitis vinifera uncharacterized LOC100262654, transcript variant 1 (LOC100262654), mRNA.	81.02	5e-81
contig00582	123713620	123713620 V.vini Vitis vinifera, whole genome shotgun sequence, contig VV78X082799.9, clone ENTAV 115.	93.55	2e-15
contig00593	225424173	225424173 V.vini PREDICTED: Vitis vinifera ABC transporter G family member 7-like (LOC100264613), mRNA.	83.5	0
contig00593	224108346	224108346 P.tric Populus trichocarpa white-brown-complex ABC transporter family, mRNA.	81.44	0
contig00593	255571307	255571307 R.comm Ricinus communis abc transporter, putative, mRNA.	81.08	0
contig00593	222423244	222423244 A.thal Arabidopsis thaliana AT2G01320 mRNA, complete cds, clone: RAFL06-67-G02.	77.68	0
contig00593	145361540	145361540 A.thal Arabidopsis thaliana ABC transporter G family member 7 (AT2G01320) mRNA, complete cds.	77.68	0
contig00593	42568855	42568855 A.thal Arabidopsis thaliana ABC transporter G family member 7 (AT2G01320) mRNA, complete cds.	77.68	0
contig00593	42570636	42570636 A.thal Arabidopsis thaliana ABC transporter G family member 7 (AT2G01320) mRNA, complete cds.	77.68	0
contig00593	30677906	30677906 A.thal Arabidopsis thaliana ABC transporter G family member 7 (AT2G01320) mRNA, complete cds.	77.68	0
contig00593	22137203	22137203 A.thal Arabidopsis thaliana At2g01320/F10A8.20 mRNA, complete cds.	77.68	0
contig00593	13605838	13605838 A.thal Arabidopsis thaliana At2g01320/F10A8.20 mRNA, complete cds.	77.68	0
contig00599	62728588	62728588 C.sati Cucumis sativus male-specific 10-2 (M10-2) mRNA, complete sequence.	86.59	3e-38
contig00599	60115839	60115839 C.sati Cucumis sativus male-specific expression region sequence.	86.59	3e-38
contig00599	356496764	356496764 G.max PREDICTED: Glycine max uncharacterized protein LOC100803913 (LOC100803913), mRNA.	85.45	2e-35
contig00599	210143977	210143977 G.max Glycine max cDNA, clone: GMFL01-36-D13.	85.45	2e-35
contig00599	210143383	210143383 G.max Glycine max cDNA, clone: GMFL01-23-B10.	85.45	2e-35
contig00599	356538185	356538185 G.max PREDICTED: Glycine max uncharacterized protein LOC100819812 (LOC100819812), mRNA.	84.43	4e-32
contig00599	210144458	210144458 G.max Glycine max cDNA, clone: GMFL01-47-I03.	84.43	4e-32
contig00599	210143115	210143115 G.max Glycine max cDNA, clone: GMFL01-18-C20.	84.43	4e-32
contig00599	115361357	115361357 M.trun Medicago truncatula chromosome 8 clone mth2-78e20, complete sequence.	84.35	1e-27
contig00599	114158776	114158776 M.trun Medicago truncatula chromosome 8 clone mth2-70a4, complete sequence.	84.35	1e-27
contig00605	224124819	224124819 P.tric Populus trichocarpa predicted protein, mRNA.	80.14	1e-77
contig00605	356569435	356569435 G.max PREDICTED: Glycine max ATP-dependent RNA helicase DBP2-like (LOC100787545), miscRNA.	79.21	1e-72
contig00605	210142976	210142976 G.max Glycine max cDNA, clone: GMFL01-15-M21.	79.15	4e-72
contig00605	356539709	356539709 G.max PREDICTED: Glycine max ATP-dependent RNA helicase DBP2-like (LOC100818387), miscRNA.	78.91	6e-70
contig00605	47104723	47104723 S.lyco Lycopersicon esculentum clone 134977F, mRNA sequence.	78.94	3e-68
contig00605	225315478	225315478 S.lyco Solanum lycopersicum cDNA, clone: LEFL1027AB01, HTC in leaf.	78.47	6e-65
contig00605	226343003	226343003 G.max Glycine max strain Williams 82 clone GM_WBb0107P15, complete sequence.	87	5e-21
contig00606	359478896	359478896 V.vini PREDICTED: Vitis vinifera ATP-dependent RNA helicase DBP2-like (LOC100258635), mRNA.	83.15	1e-132
contig00606	349724367	349724367 V.vini Vitis vinifera clone SS0AFA26YJ23.	80.96	4e-112
contig00606	123640479	123640479 V.vini Vitis vinifera contig VV78X229844.4, whole genome shotgun sequence.	85.29	2e-29
contig00606	148228441	148228441 X.laev Xenopus laevis DEAD (Asp-Glu-Ala-Asp) box polypeptide 17 (ddx17), mRNA.	93.18	4e-07
contig00606	32450204	32450204 X.laev Xenopus laevis hypothetical protein LOC398649, mRNA (cDNA clone IMAGE:6880238), partial cds.	93.18	4e-07
contig00608	356539709	356539709 G.max PREDICTED: Glycine max ATP-dependent RNA helicase DBP2-like (LOC100818387), miscRNA.	79.64	2e-90
contig00608	210142976	210142976 G.max Glycine max cDNA, clone: GMFL01-15-M21.	79.8	2e-89
contig00617	160950367	160950367 P.trem Populus EST from leave.	82.58	4e-102
contig00617	21273	21273 S.oler Spinach mRNA for chloroplast phosphate translocator protein.	82.06	3e-93
contig00617	210144219	210144219 G.max Glycine max cDNA, clone: GMFL01-41-P06.	81.41	3e-88
contig00617	356521409	356521409 G.max PREDICTED: Glycine max triose phosphate/phosphate translocator, chloroplastic-like (LOC100794336), mRNA.	81.18	1e-86
contig00617	225311426	225311426 S.lyco Solanum lycopersicum cDNA, clone: LEFL1052AH03, HTC in leaf.	80.56	1e-82
contig00617	225311324	225311324 S.lyco Solanum lycopersicum cDNA, clone: LEFL1002BH02, HTC in leaf.	80.56	1e-82
contig00617	47104745	47104745 S.lyco Lycopersicon esculentum clone 135053F, mRNA sequence.	80.56	1e-82
contig00617	1051153	1051153 S.lyco L.esculentum mRNA for triose phosphate translocator.	80.71	1e-82
contig00617	356548665	356548665 G.max PREDICTED: Glycine max plastid triose phophate translocator-like (LOC732611), mRNA.	79.4	5e-81
contig00617	210142719	210142719 G.max Glycine max cDNA, clone: GMFL01-05-A22.	79.4	5e-81
contig00618	349715681	349715681 V.vini Vitis vinifera clone SS0ACG1YM15.	83.9	6e-160
contig00618	225443597	225443597 V.vini PREDICTED: Vitis vinifera triose phosphate/phosphate translocator TPT, chloroplastic-like (LOC100257292), mRNA.	83.9	6e-160
contig00618	349730872	349730872 V.vini Vitis vinifera clone SS0AFA22YC03.	85.74	7e-139
contig00618	349711590	349711590 V.vini Vitis vinifera clone SS0AEB11YC04.	86.15	1e-92
contig00618	308081993	308081993 Z.mays Zea mays uncharacterized LOC100501361 (LOC100501361), mRNA.	79.28	5e-91
contig00618	195637333	195637333 Z.mays Zea mays clone 290811 mRNA sequence.	79.28	5e-91
contig00618	21206946	21206946 Z.mays Zea mays PCO116159 mRNA sequence.	79.1	2e-89
contig00618	195638941	195638941 Z.mays Zea mays clone 297575 mRNA sequence.	78.53	2e-84
contig00618	195597639	195597639 Z.mays Zea mays clone 246995 mRNA sequence.	78.53	2e-84
contig00618	242051442	242051442 S.bico Sorghum bicolor hypothetical protein, mRNA.	78.6	1e-82
contig00623	15021581	15021581 G.dioi Gymnocladus dioica succinate dehydrogenase subunit 4 (sdh4) mRNA, partial cds; mitochondrial gene for mitochondrial product.	86.9	2e-44
contig00623	259156760	259156760 C.lana Citrullus lanatus mitochondrion, complete genome.	86.59	1e-41
contig00623	170522360	170522360 C.papa Carica papaya mitochondrion, complete genome.	86.23	1e-41
contig00623	15021579	15021579 P.pelt Podophyllum peltatum succinate dehydrogenase subunit 4 (sdh4) mRNA, partial cds; mitochondrial gene for mitochondrial product.	86.14	1e-41
contig00623	239764707	239764707 V.vini Vitis vinifera strain PN40024 mitochondrion, partial genome.	85.8	5e-41
contig00623	209954133	209954133 V.vini Vitis vinifera complete mitochondrial genome, cultivar Pinot noir clone ENTAV115.	85.8	5e-41
contig00623	147795134	147795134 V.vini Vitis vinifera contig VV78X224311.4, whole genome shotgun sequence.	85.8	5e-41
contig00623	56806513	56806513 N.taba Nicotiana tabacum mitochondrial DNA, complete genome.	85.8	5e-41
contig00623	15021577	15021577 S.lyco Lycopersicon esculentum succinate dehydrogenase subunit 4 (sdh4) mRNA, partial cds; mitochondrial gene for mitochondrial product.	85.88	5e-41
contig00623	15004518	15004518 G.hirs Gossypium hirsutum succinate dehydrogenase subunit 4 (sdh4) gene, partial cds; mitochondrial gene for mitochondrial product.	85.54	7e-40
contig00637	359495245	359495245 V.vini PREDICTED: Vitis vinifera uncharacterized LOC100255004 (LOC100255004), mRNA.	90.62	9e-39
contig00637	349720435	349720435 V.vini Vitis vinifera clone SS0ABG8YJ02.	90.62	9e-39
contig00637	356544225	356544225 G.max PREDICTED: Glycine max uncharacterized protein LOC100798873 (LOC100798873), mRNA.	90.52	9e-34
contig00637	356509498	356509498 G.max PREDICTED: Glycine max uncharacterized protein LOC100785627 (LOC100785627), mRNA.	90.52	9e-34
contig00637	255637311	255637311 G.max Soybean clone JCVI-FLGm-18P8 unknown mRNA.	88.79	2e-30
contig00637	356507699	356507699 G.max PREDICTED: Glycine max uncharacterized protein LOC100797434 (LOC100797434), mRNA.	88.18	5e-26
contig00637	123676344	123676344 V.vini Vitis vinifera contig VV78X080898.5, whole genome shotgun sequence.	96.77	9e-19
contig00638	359495245	359495245 V.vini PREDICTED: Vitis vinifera uncharacterized LOC100255004 (LOC100255004), mRNA.	83.11	3e-103
contig00638	349720435	349720435 V.vini Vitis vinifera clone SS0ABG8YJ02.	79.6	4e-77
contig00638	123676344	123676344 V.vini Vitis vinifera contig VV78X080898.5, whole genome shotgun sequence.	90.24	7e-20
contig00641	356574858	356574858 G.max PREDICTED: Glycine max GDSL esterase/lipase At5g33370-like (LOC100807720), mRNA.	80.16	3e-13
contig00641	356573158	356573158 G.max PREDICTED: Glycine max GDSL esterase/lipase LTL1-like (LOC100819292), mRNA.	80.58	9e-09
contig00641	356506011	356506011 G.max PREDICTED: Glycine max GDSL esterase/lipase LTL1-like (LOC100812344), mRNA.	80.58	9e-09
contig00641	255634221	255634221 G.max Soybean clone JCVI-FLGm-19M13 unknown mRNA.	80.58	9e-09
contig00641	255629634	255629634 G.max Soybean clone JCVI-FLGm-25C23 unknown mRNA.	80.58	9e-09
contig00641	210145704	210145704 G.max Glycine max cDNA, clone: GMFL01-02-O08.	80.58	9e-09
contig00641	210145703	210145703 G.max Glycine max cDNA, clone: GMFL01-02-O07.	80.58	9e-09
contig00641	210145224	210145224 G.max Glycine max cDNA, clone: GMFL01-01-J16.	80.58	9e-09
contig00642	199580098	199580098 B.rapa Brassica rapa subsp. pekinensis clone KBrB058F21, complete sequence.	84.95	2e-15
contig00644	356496109	356496109 G.max PREDICTED: Glycine max GDSL esterase/lipase At5g33370-like (LOC100810678), mRNA.	77.57	6e-105
contig00645	199580098	199580098 B.rapa Brassica rapa subsp. pekinensis clone KBrB058F21, complete sequence.	84.95	2e-15
contig00665	54311118	54311118 M.bomb Morus bombycis 18 kD winter accumulating protein C mRNA, complete cds.	100	4e-22
contig00666	54311118	54311118 M.bomb Morus bombycis 18 kD winter accumulating protein C mRNA, complete cds.	97.46	2e-129
contig00666	194498201	194498201 B.nigr Betula nigra PR-10 protein (PR-10) gene, PR-10-05var03.01 allele, partial cds.	81.89	3e-18
contig00666	194498199	194498199 B.nigr Betula nigra PR-10 protein (PR-10) gene, PR-10-05var02.01 allele, partial cds.	81.89	3e-18
contig00666	194498185	194498185 B.popu Betula populifolia PR-10 protein (PR-10) gene, PR-10-05 01.02 allele, partial cds.	81.89	3e-18
contig00666	194498183	194498183 B.plat Betula platyphylla PR-10 protein (PR-10) gene, PR-10-05 01.03d allele, partial cds.	81.89	3e-18
contig00666	194498181	194498181 B.plat Betula platyphylla PR-10 protein (PR-10) gene, PR-10-05 01.03c allele, partial cds.	81.89	3e-18
contig00666	194498179	194498179 B.pend Betula pendula PR-10 protein (PR-10) gene, PR-10-05 01.03b allele, partial cds.	81.89	3e-18
contig00666	194498177	194498177 B.popu Betula populifolia PR-10 protein (PR-10) gene, PR-10-05 01.03b allele, partial cds.	81.89	3e-18
contig00666	194498175	194498175 B.pend Betula pendula PR-10 protein (PR-10) gene, PR-10-05 02.01 allele, partial cds.	81.89	3e-18
contig00666	83722353	83722353 B.pend Betula pendula cultivar Schneverdinger Goldbirke PR-10.0502 (PR-10.05) gene, PR-10.0502.01 allele, partial cds.	81.89	3e-18
contig00667	54311118	54311118 M.bomb Morus bombycis 18 kD winter accumulating protein C mRNA, complete cds.	100	8e-69
contig00667	54311116	54311116 M.bomb Morus bombycis 18 kD winter accumulating protein B mRNA, complete cds.	95	8e-54
contig00667	54311114	54311114 M.bomb Morus bombycis 18 kD winter accumulating protein A mRNA, complete cds.	94.29	4e-52
contig00668	54311118	54311118 M.bomb Morus bombycis 18 kD winter accumulating protein C mRNA, complete cds.	99.49	2e-94
contig00669	54311118	54311118 M.bomb Morus bombycis 18 kD winter accumulating protein C mRNA, complete cds.	100	2e-140
contig00669	6469114	6469114 C.arie Cicer arietinum mRNA for putative ABA-responsive protein.	100	2e-05
contig00670	54311118	54311118 M.bomb Morus bombycis 18 kD winter accumulating protein C mRNA, complete cds.	98.34	0
contig00670	54311116	54311116 M.bomb Morus bombycis 18 kD winter accumulating protein B mRNA, complete cds.	87.83	7e-134
contig00670	54311114	54311114 M.bomb Morus bombycis 18 kD winter accumulating protein A mRNA, complete cds.	87.86	7e-134
contig00670	194498201	194498201 B.nigr Betula nigra PR-10 protein (PR-10) gene, PR-10-05var03.01 allele, partial cds.	81.89	3e-18
contig00670	194498199	194498199 B.nigr Betula nigra PR-10 protein (PR-10) gene, PR-10-05var02.01 allele, partial cds.	81.89	3e-18
contig00670	194498185	194498185 B.popu Betula populifolia PR-10 protein (PR-10) gene, PR-10-05 01.02 allele, partial cds.	81.89	3e-18
contig00670	194498183	194498183 B.plat Betula platyphylla PR-10 protein (PR-10) gene, PR-10-05 01.03d allele, partial cds.	81.89	3e-18
contig00670	194498181	194498181 B.plat Betula platyphylla PR-10 protein (PR-10) gene, PR-10-05 01.03c allele, partial cds.	81.89	3e-18
contig00670	194498179	194498179 B.pend Betula pendula PR-10 protein (PR-10) gene, PR-10-05 01.03b allele, partial cds.	81.89	3e-18
contig00670	194498177	194498177 B.popu Betula populifolia PR-10 protein (PR-10) gene, PR-10-05 01.03b allele, partial cds.	81.89	3e-18
contig00677	359482984	359482984 V.vini PREDICTED: Vitis vinifera pleiotropic drug resistance protein 1-like, transcript variant 4 (LOC100251419), mRNA.	75.19	4e-37
contig00677	359482982	359482982 V.vini PREDICTED: Vitis vinifera pleiotropic drug resistance protein 1-like, transcript variant 3 (LOC100251419), mRNA.	75.19	4e-37
contig00677	359482980	359482980 V.vini PREDICTED: Vitis vinifera pleiotropic drug resistance protein 1-like, transcript variant 2 (LOC100251419), mRNA.	75.19	4e-37
contig00677	359482978	359482978 V.vini PREDICTED: Vitis vinifera pleiotropic drug resistance protein 1-like, transcript variant 1 (LOC100251419), mRNA.	75.19	4e-37
contig00677	359482649	359482649 V.vini PREDICTED: Vitis vinifera pleiotropic drug resistance protein 1-like (LOC100251490), mRNA.	74.86	7e-30
contig00677	356519408	356519408 G.max PREDICTED: Glycine max pleiotropic drug resistance protein 1-like (LOC100783377), mRNA.	74.04	9e-24
contig00677	147806148	147806148 V.vini Vitis vinifera contig VV78X061704.8, whole genome shotgun sequence.	82.08	9e-14
contig00677	147822149	147822149 V.vini Vitis vinifera contig VV78X215278.2, whole genome shotgun sequence.	81.31	1e-12
contig00677	147794355	147794355 V.vini Vitis vinifera contig VV78X164412.6, whole genome shotgun sequence.	81.13	4e-12
contig00677	147853937	147853937 V.vini Vitis vinifera contig VV78X143376.22, whole genome shotgun sequence.	80.18	7e-10
contig00678	359482643	359482643 V.vini PREDICTED: Vitis vinifera pleiotropic drug resistance protein 1-like (LOC100258373), mRNA.	77.08	0
contig00678	224054163	224054163 P.tric Populus trichocarpa pleiotropic drug resistance, ABC transporter family protein (PtrPDR12), mRNA.	76.29	0
contig00678	359482647	359482647 V.vini PREDICTED: Vitis vinifera pleiotropic drug resistance protein 1-like (LOC100244707), mRNA.	76.11	0
contig00678	224075622	224075622 P.tric Populus trichocarpa predicted protein, mRNA.	78.31	0
contig00678	224075620	224075620 P.tric Populus trichocarpa predicted protein, mRNA.	78.1	0
contig00678	359482641	359482641 V.vini PREDICTED: Vitis vinifera pleiotropic drug resistance protein 1-like (LOC100261720), mRNA.	77.94	0
contig00678	356550579	356550579 G.max PREDICTED: Glycine max pleiotropic drug resistance protein 1-like (LOC100777295), mRNA.	77.85	0
contig00678	356550579	356550579 G.max PREDICTED: Glycine max pleiotropic drug resistance protein 1-like (LOC100777295), mRNA.	76.84	0
contig00678	356555800	356555800 G.max PREDICTED: Glycine max pleiotropic drug resistance protein 1-like, transcript variant 1 (LOC100787814), mRNA.	77.8	0
contig00678	356555824	356555824 G.max PREDICTED: Glycine max pleiotropic drug resistance protein 1-like (LOC100793825), mRNA.	77.66	0
contig00678	356555824	356555824 G.max PREDICTED: Glycine max pleiotropic drug resistance protein 1-like (LOC100793825), mRNA.	76.8	0
contig00678	356555802	356555802 G.max PREDICTED: Glycine max pleiotropic drug resistance protein 1-like, transcript variant 2 (LOC100787814), mRNA.	77.95	0
contig00681	359482984	359482984 V.vini PREDICTED: Vitis vinifera pleiotropic drug resistance protein 1-like, transcript variant 4 (LOC100251419), mRNA.	75.64	8e-44
contig00681	359482982	359482982 V.vini PREDICTED: Vitis vinifera pleiotropic drug resistance protein 1-like, transcript variant 3 (LOC100251419), mRNA.	75.64	8e-44
contig00681	359482980	359482980 V.vini PREDICTED: Vitis vinifera pleiotropic drug resistance protein 1-like, transcript variant 2 (LOC100251419), mRNA.	75.64	8e-44
contig00681	359482978	359482978 V.vini PREDICTED: Vitis vinifera pleiotropic drug resistance protein 1-like, transcript variant 1 (LOC100251419), mRNA.	75.64	8e-44
contig00681	359482649	359482649 V.vini PREDICTED: Vitis vinifera pleiotropic drug resistance protein 1-like (LOC100251490), mRNA.	81.67	9e-29
contig00681	147806148	147806148 V.vini Vitis vinifera contig VV78X061704.8, whole genome shotgun sequence.	82.52	9e-14
contig00681	147822149	147822149 V.vini Vitis vinifera contig VV78X215278.2, whole genome shotgun sequence.	81.73	1e-12
contig00681	147794355	147794355 V.vini Vitis vinifera contig VV78X164412.6, whole genome shotgun sequence.	81.55	4e-12
contig00681	147853937	147853937 V.vini Vitis vinifera contig VV78X143376.22, whole genome shotgun sequence.	80.56	5e-11
contig00683	224130829	224130829 P.tric Populus trichocarpa predicted protein, mRNA.	85.44	0
contig00683	356499292	356499292 G.max PREDICTED: Glycine max protein translocase subunit SecA, chloroplastic-like (LOC100815860), mRNA.	84.19	0
contig00683	356534909	356534909 G.max PREDICTED: Glycine max protein translocase subunit SecA, chloroplastic-like (LOC100803415), mRNA.	83.89	0
contig00683	1122324	1122324 P.sati P.sativum mRNA for SecA protein.	83.03	0
contig00683	255548244	255548244 R.comm Ricinus communis conserved hypothetical protein, mRNA.	85.46	0
contig00683	359479990	359479990 V.vini PREDICTED: Vitis vinifera protein translocase subunit SecA, chloroplastic-like (LOC100250268), mRNA.	84.81	0
contig00683	359479990	359479990 V.vini PREDICTED: Vitis vinifera protein translocase subunit SecA, chloroplastic-like (LOC100250268), mRNA.	88.89	2e-110
contig00683	297809984	297809984 A.lyra Arabidopsis lyrata subsp. lyrata protein translocase subunit secA chloroplast precursor, mRNA.	81.65	0
contig00683	145339905	145339905 A.thal Arabidopsis thaliana preprotein translocase subunit secA (AGY1) mRNA, complete cds.	81.34	0
contig00683	334186278	334186278 A.thal Arabidopsis thaliana preprotein translocase subunit secA (AGY1) mRNA, complete cds.	78.45	0
contig00683	115411345	115411345 P.tric Poplar cDNA sequences.	91.71	0
contig00688	359486188	359486188 V.vini PREDICTED: Vitis vinifera RRP12-like protein-like (LOC100257035), mRNA.	78.33	0
contig00688	224069211	224069211 P.tric Populus trichocarpa predicted protein, mRNA.	77.9	0
contig00688	147815622	147815622 V.vini Vitis vinifera contig VV78X277217.5, whole genome shotgun sequence.	88.33	2e-30
contig00693	349708148	349708148 V.vini Vitis vinifera clone SS0AFA15YB07.	84.48	9e-153
contig00693	225439609	225439609 V.vini PREDICTED: Vitis vinifera uncharacterized LOC100267076 (LOC100267076), mRNA.	84.48	9e-153
contig00693	123677199	123677199 V.vini Vitis vinifera, whole genome shotgun sequence, contig VV78X064570.20, clone ENTAV 115.	87.93	2e-29
contig00693	123677199	123677199 V.vini Vitis vinifera, whole genome shotgun sequence, contig VV78X064570.20, clone ENTAV 115.	83.56	9e-29
contig00695	289157791	289157791 M.alba Morus alba var. multicaulis ZLW (zlw1) mRNA, partial cds.	99.84	0
contig00695	357506520	357506520 M.trun Medicago truncatula Class E vacuolar protein-sorting machinery protein HSE1 (MTR_7g072310) mRNA, complete cds.	79.37	7e-40
contig00695	55774246	55774246 M.trun Medicago truncatula clone mth2-154h8, complete sequence.	91.3	5e-06
contig00697	224052860	224052860 P.tric Populus trichocarpa predicted protein, mRNA.	89.35	2e-150
contig00697	118486340	118486340 P.tric Populus trichocarpa clone WS01225_K11 unknown mRNA.	89.35	2e-150
contig00697	115416765	115416765 P.tric Poplar cDNA sequences.	88.66	2e-145
contig00697	334185315	334185315 A.thal Arabidopsis thaliana TCP-1/cpn60 chaperonin family protein (AT3G13470) mRNA, complete cds.	81.96	1e-96
contig00697	160951179	160951179 P.trem Populus EST from leave.	89.47	1e-66
contig00697	39104592	39104592 A.thal Arabidopsis thaliana At3g13470 mRNA for putative chaperonin 60 beta, complete cds, clone: RAFL19-88-M03.	82.19	1e-61
contig00697	78370042	78370042 B.diva Boechera divaricarpa isolate SLW-C-H11 mRNA sequence.	85.23	1e-41
contig00697	192336621	192336621 L.usit Linum usitatissimum clone LU0003F05 mRNA sequence.	83.21	7e-25
contig00697	332640072	332640072 A.thal Arabidopsis thaliana chromosome 3, complete sequence.	86.73	7e-20
contig00697	6045158	6045158 A.thal Arabidopsis thaliana genomic DNA, chromosome 3, P1 clone: MRP15.	86.73	7e-20
contig00698	349715591	349715591 V.vini Vitis vinifera clone SS0ACG21YE04.	86.53	3e-177
contig00698	225435793	225435793 V.vini PREDICTED: Vitis vinifera ruBisCO large subunit-binding protein subunit beta, chloroplastic-like (LOC100263832), mRNA.	86.36	2e-175
contig00698	349727121	349727121 V.vini Vitis vinifera clone SS0ABG38YH06.	86.21	3e-173
contig00698	255564819	255564819 R.comm Ricinus communis rubisco subunit binding-protein beta subunit, rubb, putative, mRNA.	85.29	7e-164
contig00698	210141023	210141023 G.max Glycine max cDNA, clone: GMFL01-17-H13.	84.96	3e-162
contig00698	356556925	356556925 G.max PREDICTED: Glycine max ruBisCO large subunit-binding protein subunit beta, chloroplastic-like (LOC100819369), mRNA.	84.79	2e-160
contig00698	334185315	334185315 A.thal Arabidopsis thaliana TCP-1/cpn60 chaperonin family protein (AT3G13470) mRNA, complete cds.	83.73	2e-150
contig00698	349721470	349721470 V.vini Vitis vinifera clone SS0ABG79YD03.	87.06	7e-149
contig00698	297853249	297853249 A.lyra Arabidopsis lyrata subsp. lyrata CPN60B, mRNA.	83.62	7e-149
contig00698	222423238	222423238 A.thal Arabidopsis thaliana AT1G55490 mRNA, complete cds, clone: RAFL06-15-F20.	83.11	7e-144
contig00699	225435793	225435793 V.vini PREDICTED: Vitis vinifera ruBisCO large subunit-binding protein subunit beta, chloroplastic-like (LOC100263832), mRNA.	83.48	3e-173
contig00699	349727121	349727121 V.vini Vitis vinifera clone SS0ABG38YH06.	83.33	1e-171
contig00699	224073123	224073123 P.tric Populus trichocarpa predicted protein, mRNA.	84.48	2e-169
contig00699	224052860	224052860 P.tric Populus trichocarpa predicted protein, mRNA.	83.89	6e-165
contig00699	118486340	118486340 P.tric Populus trichocarpa clone WS01225_K11 unknown mRNA.	83.89	6e-165
contig00699	42474522	42474522 A.thal Arabidopsis thaliana Full-length cDNA Complete sequence from clone GSLTLS16ZG05 of Adult vegetative tissue of strain col-0 of Arabidopsis thaliana (thale cress).	83.9	6e-160
contig00699	222423238	222423238 A.thal Arabidopsis thaliana AT1G55490 mRNA, complete cds, clone: RAFL06-15-F20.	83.74	7e-159
contig00699	145361483	145361483 A.thal Arabidopsis thaliana RuBisCO large subunit-binding protein subunit beta (CPN60B) mRNA, complete cds.	83.74	7e-159
contig00699	30695945	30695945 A.thal Arabidopsis thaliana RuBisCO large subunit-binding protein subunit beta (CPN60B) mRNA, complete cds.	83.74	7e-159
contig00699	20148344	20148344 A.thal Arabidopsis thaliana Rubisco subunit binding-protein beta subunit (At1g55490) mRNA, complete cds.	83.74	7e-159
contig00700	225435793	225435793 V.vini PREDICTED: Vitis vinifera ruBisCO large subunit-binding protein subunit beta, chloroplastic-like (LOC100263832), mRNA.	85.17	2e-179
contig00700	349727121	349727121 V.vini Vitis vinifera clone SS0ABG38YH06.	84.85	4e-176
contig00700	255564819	255564819 R.comm Ricinus communis rubisco subunit binding-protein beta subunit, rubb, putative, mRNA.	84.37	3e-173
contig00700	225442530	225442530 V.vini PREDICTED: Vitis vinifera ruBisCO large subunit-binding protein subunit beta, chloroplastic-like (LOC100261815), mRNA.	82.09	2e-145
contig00700	1762129	1762129 S.tube Solanum tuberosum chaperonin-60 beta subunit mRNA, nuclear gene encoding chloroplast protein, complete cds.	81.95	3e-142
contig00700	334188445	334188445 A.thal Arabidopsis thaliana TCP-1/cpn60 chaperonin family protein (AT5G56500) mRNA, complete cds.	81.49	1e-136
contig00700	227206169	227206169 A.thal Arabidopsis thaliana AT5G56500 mRNA, complete cds, clone: RAFL25-18-P03.	81.49	1e-136
contig00700	186532506	186532506 A.thal Arabidopsis thaliana TCP-1/cpn60 chaperonin family protein (AT5G56500) mRNA, complete cds.	81.49	1e-136
contig00700	110736631	110736631 A.thal Arabidopsis thaliana mRNA for RuBisCO subunit binding-protein beta subunit precursor, complete cds, clone: RAFL14-76-C12.	81.49	1e-136
contig00700	110349922	110349922 S.comm Solanum commersonii mRNA for beta chaperonin 60 (cbn60 gene).	81.31	2e-135
contig00701	224052860	224052860 P.tric Populus trichocarpa predicted protein, mRNA.	87.16	6e-135
contig00701	118486340	118486340 P.tric Populus trichocarpa clone WS01225_K11 unknown mRNA.	87.16	6e-135
contig00701	356525838	356525838 G.max PREDICTED: Glycine max ruBisCO large subunit-binding protein subunit beta, chloroplastic-like (LOC100777674), mRNA.	85.68	1e-122
contig00701	210145748	210145748 G.max Glycine max cDNA, clone: GMFL01-03-A24.	85.68	1e-122
contig00701	349727121	349727121 V.vini Vitis vinifera clone SS0ABG38YH06.	84.35	5e-116
contig00701	349715591	349715591 V.vini Vitis vinifera clone SS0ACG21YE04.	84.35	5e-116
contig00701	349705706	349705706 V.vini Vitis vinifera clone SS0AAG25YP09.	84.35	5e-116
contig00701	225435793	225435793 V.vini PREDICTED: Vitis vinifera ruBisCO large subunit-binding protein subunit beta, chloroplastic-like (LOC100263832), mRNA.	84.35	5e-116
contig00701	349721470	349721470 V.vini Vitis vinifera clone SS0ABG79YD03.	84.13	8e-114
contig00701	806807	806807 P.sati Pisum sativum chaperonin precursor mRNA, chloroplast gene encoding chloroplast protein, complete cds.	84.56	8e-114
contig00706	356561750	356561750 G.max PREDICTED: Glycine max probable aminotransferase ACS12-like (LOC100800539), mRNA.	83.21	5e-21
contig00706	356529343	356529343 G.max PREDICTED: Glycine max probable aminotransferase ACS12-like (LOC100811906), mRNA.	73.3	1e-17
contig00706	326490396	326490396 H.vulg Hordeum vulgare subsp. vulgare mRNA for predicted protein, complete cds, clone: NIASHv1001M05.	85.42	4e-17
contig00707	224066714	224066714 P.tric Populus trichocarpa sulfate/bicarbonate/oxalate exchanger and transporter sat-1, mRNA.	78.68	8e-89
contig00708	356521545	356521545 G.max PREDICTED: Glycine max probable sulfate transporter 3.3-like (LOC100787284), mRNA.	80.71	0
contig00712	224097725	224097725 P.tric Populus trichocarpa predicted protein, mRNA.	82.69	0
contig00712	255583745	255583745 R.comm Ricinus communis malate dehydrogenase, putative, mRNA.	83.83	0
contig00712	726333	726333 F.trin Flaveria trinervia NADP-malate dehydrogenase mRNA, complete cds.	79.71	0
contig00712	19529	19529 M.crys M.crystallinum mRNA for NADP-malate dehydrogenase.	78.92	0
contig00712	312281616	312281616 E.halo Thellungiella halophila mRNA, complete cds, clone: RTFL01-04-K20.	79.74	0
contig00712	5263304	5263304 F.bide Flaveria bidentis NADP-malate dehydrogenase precursor, mRNA, complete cds; nuclear gene encoding chloroplast protein.	79.46	0
contig00712	85677339	85677339 H.cont Heteropogon contortus partial mRNA for NADP-dependant malate dehydrogenase (nadp-MDH gene).	75.9	2e-139
contig00712	224923100	224923100 G.max Glycine max strain Williams 82 clone GM_WBb0084A23, complete sequence.	83.85	1e-41
contig00719	224113968	224113968 P.tric Populus trichocarpa predicted protein, mRNA.	87.65	2e-155
contig00719	224078923	224078923 P.tric Populus trichocarpa predicted protein, mRNA.	87.01	2e-150
contig00719	356549366	356549366 G.max PREDICTED: Glycine max splicing factor 3B subunit 2-like (LOC100815606), mRNA.	86.19	7e-144
contig00719	356555129	356555129 G.max PREDICTED: Glycine max splicing factor 3B subunit 2-like (LOC100810640), mRNA.	85.6	7e-139
contig00719	255555980	255555980 R.comm Ricinus communis Splicing factor 3B subunit, putative, mRNA.	85.63	7e-139
contig00719	297799901	297799901 A.lyra Arabidopsis lyrata subsp. lyrata hypothetical protein, mRNA.	84.5	2e-130
contig00719	123720144	123720144 V.vini Vitis vinifera, whole genome shotgun sequence, contig VV78X002540.12, clone ENTAV 115.	92.93	5e-31
contig00720	224113968	224113968 P.tric Populus trichocarpa predicted protein, mRNA.	85.65	9e-178
contig00720	359497326	359497326 V.vini PREDICTED: Vitis vinifera splicing factor 3B subunit 2-like (LOC100241488), partial mRNA.	84.19	7e-164
contig00720	356546252	356546252 G.max PREDICTED: Glycine max splicing factor 3B subunit 2-like (LOC100797656), mRNA.	82.8	9e-148
contig00720	225316934	225316934 S.lyco Solanum lycopersicum cDNA, clone: LEFL1041BA05, HTC in leaf.	81.49	1e-137
contig00720	357446558	357446558 M.trun Medicago truncatula Splicing factor 3B subunit (MTR_2g013350) mRNA, complete cds.	80.91	7e-129
contig00720	357446556	357446556 M.trun Medicago truncatula Splicing factor 3B subunit (MTR_2g013350) mRNA, complete cds.	80.91	7e-129
contig00720	356510427	356510427 G.max PREDICTED: Glycine max uncharacterized protein LOC100776012 (LOC100776012), mRNA.	78.89	2e-55
contig00720	242097181	242097181 S.bico Sorghum bicolor hypothetical protein, mRNA.	74.01	5e-51
contig00720	208879547	208879547 S.lyco Solanum lycopersicum chromosome 2 clone C02SLm0127N23, complete sequence.	90.12	9e-19
contig00720	208611503	208611503 S.lyco Solanum lycopersicum chromosome 2 clone C02HBa0104K03, complete sequence.	90.12	9e-19
contig00727	255553128	255553128 R.comm Ricinus communis leucine-rich repeat-containing protein, putative, mRNA.	80.36	4e-12
contig00732	194580052	194580052 M.hupe Malus hupehensis var. mengshanensis carotenoid cleavage dioxygenases mRNA, complete cds.	82.03	0
contig00732	163881522	163881522 R.x da Rosa x damascena carotenoid cleavage dioxygenase 1 (CCD1) mRNA, complete cds.	81.04	0
contig00732	382929247	382929247 E.japo Eriobotrya japonica carotenoid cleavage dioxygenase 1 (CCD1) mRNA, partial cds.	81.71	2e-180
contig00732	379063011	379063011 D.kaki Diospyros kaki carotenoid cleavage dioxygenase 1 mRNA, complete cds.	84.18	2e-170
contig00732	356548920	356548920 G.max PREDICTED: Glycine max carotenoid 9,10(9',10')-cleavage dioxygenase 1-like (LOC100789210), mRNA.	79.83	3e-157
contig00732	210143099	210143099 G.max Glycine max cDNA, clone: GMFL01-17-O22.	80.61	1e-151
contig00732	217074653	217074653 M.trun Medicago truncatula clone MTYFL_FM_FN_FO1G-C-12 unknown mRNA.	81.27	4e-146
contig00732	195972575	195972575 M.trun Medicago truncatula mRNA for carotenoid cleavage dioxygenase 1 (ccd1 gene).	81.27	4e-146
contig00732	13876586	13876586 P.vulg Phaseolus vulgaris carotenoid 9,10-9',10' cleavage dioxygenase (CCD1) mRNA, complete cds.	81.01	9e-143
contig00732	84579415	84579415 L.sati Lactuca sativa LsCCD2 mRNA for Lactuca sativa carotenoid cleavage dioxygenase 2, complete cds.	76.75	2e-119
contig00734	167989403	167989403 F.x an Fragaria x ananassa dioxygenase mRNA, partial cds.	82.89	7e-144
contig00734	78191068	78191068 N.lang Nicotiana langsdorffii x Nicotiana sanderae clone 006G08 carotene cleavage dioxygenase (ccd1) mRNA, partial cds.	79.43	1e-91
contig00735	134285449	134285449 C.moll Castanea mollissima 9-cis-epoxycarotenoid dioxygenase mRNA, complete cds.	79.49	2e-109
contig00735	13876586	13876586 P.vulg Phaseolus vulgaris carotenoid 9,10-9',10' cleavage dioxygenase (CCD1) mRNA, complete cds.	79.17	1e-107
contig00735	62912527	62912527 S.sals Suaeda salsa carotenoid cleavage dioxygenase (CCD1) mRNA, complete cds.	74.36	2e-54
contig00736	134285449	134285449 C.moll Castanea mollissima 9-cis-epoxycarotenoid dioxygenase mRNA, complete cds.	87.75	1e-57
contig00736	379063011	379063011 D.kaki Diospyros kaki carotenoid cleavage dioxygenase 1 mRNA, complete cds.	89.35	2e-50
contig00738	139472787	139472787 D.nobi Dendrobium nobile chalcone synthase (CHS) mRNA, complete cds.	86.05	3e-28
contig00738	90994182	90994182 Solms- Solms-laubachia eurycarpa chalcone synthase (Chs) gene, exons 1, 2 and partial cds.	79.68	1e-26
contig00738	90994140	90994140 Solms- Solms-laubachia eurycarpa chalcone synthase (Chs) gene, exons 1, 2 and partial cds.	79.68	1e-26
contig00738	307752484	307752484 B.oler Brassica oleracea chalcone synthase (Chs) gene, exons 1, 2 and partial cds.	75.36	3e-23
contig00738	148610289	148610289 B.oler Brassica oleracea var. capitata chalcone synthase mRNA, complete cds.	76.15	1e-21
contig00742	357502906	357502906 M.trun Medicago truncatula Sphingosine-1-phosphate lyase (MTR_7g022310) mRNA, complete cds.	80.44	0
contig00742	356567205	356567205 G.max PREDICTED: Glycine max sphingosine-1-phosphate lyase-like (LOC100794395), mRNA.	80.02	0
contig00742	356499690	356499690 G.max PREDICTED: Glycine max sphingosine-1-phosphate lyase-like (LOC100794743), mRNA.	79.55	0
contig00742	150170767	150170767 M.trun Medicago truncatula chromosome 7 BAC clone mth2-75l24, complete sequence.	79.52	2e-20
contig00742	224923058	224923058 G.max Glycine max strain Williams 82 clone GM_WBb0059G09, complete sequence.	77.51	9e-14
contig00743	242056804	242056804 S.bico Sorghum bicolor hypothetical protein, mRNA.	79.35	2e-50
contig00743	226496891	226496891 Z.mays Zea mays LOC100281847 (pco149699b), mRNA.	77.32	9e-39
contig00743	21209819	21209819 Z.mays Zea mays PCO149699 mRNA sequence.	77.39	2e-20
contig00747	359475501	359475501 V.vini PREDICTED: Vitis vinifera NAD-malate dehydrogenase (MDHG), mRNA.	84.33	3e-157
contig00747	349731478	349731478 V.vini Vitis vinifera clone SS0AFA1YM22.	84.33	3e-157
contig00747	118489008	118489008 P.tric Populus trichocarpa x Populus deltoides clone WS01313_H07 unknown mRNA.	84.55	2e-155
contig00747	224056320	224056320 P.tric Populus trichocarpa predicted protein, mRNA.	84.53	7e-154
contig00747	224103816	224103816 P.tric Populus trichocarpa predicted protein, mRNA.	84.2	3e-152
contig00747	118487241	118487241 P.tric Populus trichocarpa clone WS01231_A16 unknown mRNA.	84.2	3e-152
contig00747	349708858	349708858 V.vini Vitis vinifera clone SS0AFA14YH03.	84.33	1e-151
contig00747	160955998	160955998 P.trem Populus EST from leave.	83.79	7e-149
contig00747	160951420	160951420 P.trem Populus EST from leave.	83.71	3e-147
contig00747	160955702	160955702 P.trem Populus EST from leave.	83.51	2e-145
contig00750	224103816	224103816 P.tric Populus trichocarpa predicted protein, mRNA.	84.25	2e-95
contig00750	118487241	118487241 P.tric Populus trichocarpa clone WS01231_A16 unknown mRNA.	84.25	2e-95
contig00750	118489008	118489008 P.tric Populus trichocarpa x Populus deltoides clone WS01313_H07 unknown mRNA.	84.03	8e-94
contig00750	359475501	359475501 V.vini PREDICTED: Vitis vinifera NAD-malate dehydrogenase (MDHG), mRNA.	84.96	8e-89
contig00750	349731478	349731478 V.vini Vitis vinifera clone SS0AFA1YM22.	84.96	8e-89
contig00750	349708858	349708858 V.vini Vitis vinifera clone SS0AFA14YH03.	84.96	8e-89
contig00750	224056320	224056320 P.tric Populus trichocarpa predicted protein, mRNA.	82.69	1e-87
contig00750	160957848	160957848 P.trem Populus EST from mild drought-stressed leaves.	84.06	2e-85
contig00750	160960151	160960151 P.trem Populus EST from severe drought-stressed leaves.	84.86	4e-82
contig00750	255562057	255562057 R.comm Ricinus communis malate dehydrogenase, putative, mRNA.	81.17	1e-77
contig00751	224103816	224103816 P.tric Populus trichocarpa predicted protein, mRNA.	83.8	2e-94
contig00751	118487241	118487241 P.tric Populus trichocarpa clone WS01231_A16 unknown mRNA.	83.8	2e-94
contig00751	118489008	118489008 P.tric Populus trichocarpa x Populus deltoides clone WS01313_H07 unknown mRNA.	83.59	1e-92
contig00751	359475501	359475501 V.vini PREDICTED: Vitis vinifera NAD-malate dehydrogenase (MDHG), mRNA.	84.96	8e-89
contig00751	349731478	349731478 V.vini Vitis vinifera clone SS0AFA1YM22.	84.96	8e-89
contig00751	349708858	349708858 V.vini Vitis vinifera clone SS0AFA14YH03.	84.96	8e-89
contig00751	224056320	224056320 P.tric Populus trichocarpa predicted protein, mRNA.	82.38	2e-85
contig00751	160957848	160957848 P.trem Populus EST from mild drought-stressed leaves.	82.26	2e-84
contig00751	160960151	160960151 P.trem Populus EST from severe drought-stressed leaves.	84.54	2e-80
contig00751	255562057	255562057 R.comm Ricinus communis malate dehydrogenase, putative, mRNA.	82.29	2e-75
contig00752	359472781	359472781 V.vini PREDICTED: Vitis vinifera vacuolar-sorting receptor 7-like (LOC100252664), mRNA.	79.68	0
contig00752	47104981	47104981 S.lyco Lycopersicon esculentum clone 132304F, mRNA sequence.	78.36	2e-149
contig00752	170763682	170763682 S.lyco Solanum lycopersicum chromosome 2 clone C02SLm0020N15, complete sequence.	78.36	1e-117
contig00752	123714662	123714662 V.vini Vitis vinifera, whole genome shotgun sequence, contig VV78X071402.8, clone ENTAV 115.	96.36	7e-15
contig00753	356532604	356532604 G.max PREDICTED: Glycine max vacuolar-sorting receptor 7-like (LOC100800382), mRNA.	82	8e-49
contig00753	374429578	374429578 G.max Glycine max clone GM_WBc0218O22, complete sequence.	85.06	1e-12
contig00754	255574445	255574445 R.comm Ricinus communis hypothetical protein, mRNA.	80.7	1e-62
contig00754	115469397	115469397 O.sati Oryza sativa Japonica Group Os06g0664300 (Os06g0664300) mRNA, complete cds.	73.54	1e-27
contig00754	32985864	32985864 O.sati Oryza sativa Japonica Group cDNA clone:J023111G13, full insert sequence.	73.54	1e-27
contig00754	116630775	116630775 O.sati Oryza sativa (indica cultivar-group) cDNA clone:OSIGCSN023K02, full insert sequence.	72.97	1e-22
contig00754	326526324	326526324 H.vulg Hordeum vulgare subsp. vulgare mRNA for predicted protein, partial cds, clone: NIASHv2039H08.	93.15	7e-20
contig00754	326509310	326509310 H.vulg Hordeum vulgare subsp. vulgare mRNA for predicted protein, partial cds, clone: NIASHv1116J14.	93.15	7e-20
contig00754	347660375	347660375 O.sati Oryza sativa clone RRlibD00169 mRNA sequence.	87.78	2e-19
contig00754	357123272	357123272 B.dist PREDICTED: Brachypodium distachyon vacuolar-sorting receptor 7-like (LOC100841921), mRNA.	87.5	3e-18
contig00757	255579496	255579496 R.comm Ricinus communis homeobox protein, putative, mRNA.	78.38	2e-40
contig00759	224097207	224097207 P.tric Populus trichocarpa predicted protein, mRNA.	86.18	5e-66
contig00759	255579496	255579496 R.comm Ricinus communis homeobox protein, putative, mRNA.	84.58	2e-60
contig00759	359497257	359497257 V.vini PREDICTED: Vitis vinifera homeobox-leucine zipper protein HAT22-like (LOC100267724), mRNA.	83.73	5e-56
contig00759	224084452	224084452 P.tric Populus trichocarpa predicted protein, mRNA.	87.24	2e-54
contig00759	307715375	307715375 G.hirs Gossypium hirsutum homeodomain-leucine zipper protein HD4 (HB4) mRNA, complete cds.	84.85	5e-46
contig00759	225458939	225458939 V.vini PREDICTED: Vitis vinifera homeobox-leucine zipper protein HAT22-like (LOC100259040), mRNA.	84.21	1e-41
contig00759	147778180	147778180 V.vini Vitis vinifera contig VV78X083454.9, whole genome shotgun sequence.	83.33	4e-32
contig00759	3171738	3171738 C.plan Craterostigma plantagineum mRNA for homeodomain leucine zipper protein (hb-2).	82.28	1e-27
contig00759	123694633	123694633 V.vini Vitis vinifera, whole genome shotgun sequence, contig VV78X050940.4, clone ENTAV 115.	82.41	7e-15
contig00760	356537185	356537185 G.max PREDICTED: Glycine max photosystem II reaction center PSB28 protein, chloroplastic-like (LOC100780777), mRNA.	81.9	8e-74
contig00760	210144626	210144626 G.max Glycine max cDNA, clone: GMFL01-52-K13.	81.9	8e-74
contig00760	351725218	351725218 G.max Glycine max uncharacterized LOC100306491 (LOC100306491), mRNA.	81.71	4e-72
contig00760	224070059	224070059 P.tric Populus trichocarpa predicted protein, mRNA.	81.66	4e-72
contig00760	118488044	118488044 P.tric Populus trichocarpa clone WS0125_G10 unknown mRNA.	80.71	5e-71
contig00761	303288306	303288306 M.pusi Micromonas pusilla CCMP1545 predicted protein, mRNA.	92.5	7e-05
contig00767	292668920	292668920 M.x do Malus x domestica AP2 domain class transcription factor (AP2D22) mRNA, complete cds.	85.78	6e-55
contig00767	356515801	356515801 G.max PREDICTED: Glycine max ethylene-responsive transcription factor RAP2-4-like (LOC100800478), mRNA.	84.42	1e-41
contig00767	210143397	210143397 G.max Glycine max cDNA, clone: GMFL01-23-F14.	84.42	1e-41
contig00767	118488562	118488562 P.tric Populus trichocarpa clone WS0127_K12 unknown mRNA.	83.84	7e-40
contig00767	123702752	123702752 V.vini Vitis vinifera, whole genome shotgun sequence, contig VV78X094129.12, clone ENTAV 115.	84.97	1e-37
contig00767	123702752	123702752 V.vini Vitis vinifera, whole genome shotgun sequence, contig VV78X094129.12, clone ENTAV 115.	77.44	7e-10
contig00767	217069841	217069841 M.trun Medicago truncatula clone MTYF1_F2_F3_F41G-K-6 unknown mRNA.	81.54	2e-30
contig00767	372467910	372467910 M.trun Medicago truncatula putative AP2/EREBP transcription factor (WXP2) mRNA, complete cds.	83.73	7e-30
contig00767	358349522	358349522 M.trun Medicago truncatula Ethylene-responsive transcription factor RAP2-4 (MTR_145s0018) mRNA, complete cds.	83.73	7e-30
contig00767	317174185	317174185 G.herb Gossypium herbaceum clone NBRI_B_EYI1BW404IGN8G simple sequence repeat marker, mRNA sequence.	83.33	7e-30
contig00767	195945230	195945230 M.trun M.truncatula DNA sequence from clone MTH2-180F23 on chromosome 3, complete sequence.	83.73	7e-30
contig00772	224142300	224142300 P.tric Populus trichocarpa SecY protein, mRNA.	83.9	0
contig00772	255584933	255584933 R.comm Ricinus communis protein translocase secy subunit, putative, mRNA.	83.71	0
contig00772	224091886	224091886 P.tric Populus trichocarpa SecY protein, mRNA.	83.59	0
contig00772	356517019	356517019 G.max PREDICTED: Glycine max preprotein translocase subunit secY, chloroplastic-like (LOC100810430), mRNA.	81.63	0
contig00772	47105409	47105409 S.lyco Lycopersicon esculentum clone 133039F, mRNA sequence.	79.85	0
contig00772	1508782	1508782 S.oler S.oleracea mRNA for SecY.	79.78	0
contig00772	224923056	224923056 G.max Glycine max strain Williams 82 clone GM_WBb0058N09, complete sequence.	83.1	2e-44
contig00772	147819773	147819773 V.vini Vitis vinifera contig VV78X229560.11, whole genome shotgun sequence.	86.73	7e-20
contig00779	359476228	359476228 V.vini PREDICTED: Vitis vinifera histone deacetylase 2-like (LOC100264550), mRNA.	88.34	8e-89
contig00779	349720430	349720430 V.vini Vitis vinifera clone SS0ABG8YO13.	88.34	8e-89
contig00779	349719102	349719102 V.vini Vitis vinifera clone SS0AFA4YO06.	82.13	1e-57
contig00779	147772888	147772888 V.vini Vitis vinifera contig VV78X200866.4, whole genome shotgun sequence.	90.07	2e-45
contig00779	255550809	255550809 R.comm Ricinus communis histone deacetylase, putative, mRNA.	84.18	8e-44
contig00782	359475323	359475323 V.vini PREDICTED: Vitis vinifera probable phenylalanyl-tRNA synthetase alpha chain-like (LOC100853559), mRNA.	84.65	5e-180
contig00782	349720648	349720648 V.vini Vitis vinifera clone SS0AEB25YC02.	84.65	5e-180
contig00782	224105392	224105392 P.tric Populus trichocarpa predicted protein, mRNA.	84.43	4e-171
contig00782	224077833	224077833 P.tric Populus trichocarpa predicted protein, mRNA.	83	4e-156
contig00782	224077833	224077833 P.tric Populus trichocarpa predicted protein, mRNA.	78.77	1e-86
contig00782	255536840	255536840 R.comm Ricinus communis phenylalanyl-tRNA synthetase beta chain, putative, mRNA.	81.8	9e-143
contig00782	123674668	123674668 V.vini Vitis vinifera, whole genome shotgun sequence, contig VV78X070756.18, clone ENTAV 115.	79.84	7e-40
contig00782	156057418	156057418 S.scle Sclerotinia sclerotiorum 1980 phenylalanyl-tRNA synthetase alpha chain (SS1G_04440) partial mRNA.	84.68	7e-20
contig00782	225714171	225714171 L.salm Lepeophtheirus salmonis Pacific form clone lsal-evj-528-232 Phenylalanyl-tRNA synthetase alpha chain putative mRNA, complete cds.	76.32	9e-19
contig00788	359472540	359472540 V.vini PREDICTED: Vitis vinifera probable inactive purple acid phosphatase 1-like (LOC100252537), mRNA.	83.05	2e-110
contig00788	224098973	224098973 P.tric Populus trichocarpa predicted protein, mRNA.	82.73	8e-109
contig00788	349731473	349731473 V.vini Vitis vinifera clone SS0AFA1YN05.	83.85	4e-67
contig00788	357120349	357120349 B.dist PREDICTED: Brachypodium distachyon probable inactive purple acid phosphatase 1-like (LOC100845968), mRNA.	75.86	3e-43
contig00788	123715102	123715102 V.vini Vitis vinifera, whole genome shotgun sequence, contig VV78X227551.28, clone ENTAV 115.	83.1	3e-43
contig00793	255546238	255546238 R.comm Ricinus communis Charged multivesicular body protein 4b, putative, mRNA.	84.12	2e-155
contig00793	359476189	359476189 V.vini PREDICTED: Vitis vinifera vacuolar protein sorting-associated protein 32 homolog 2-like (LOC100242412), mRNA.	81.85	7e-134
contig00793	349731324	349731324 V.vini Vitis vinifera clone SS0AFA20YL17.	81.85	7e-134
contig00793	349703274	349703274 V.vini Vitis vinifera clone SS0ABG26YJ06.	81.68	3e-132
contig00793	145348389	145348389 A.thal Arabidopsis thaliana vacuolar protein sorting-associated protein 32-2 (SNF7.1) mRNA, complete cds.	81	2e-124
contig00793	145334174	145334174 A.thal Arabidopsis thaliana vacuolar protein sorting-associated protein 32-2 (SNF7.1) mRNA, complete cds.	81	2e-124
contig00793	42573076	42573076 A.thal Arabidopsis thaliana vacuolar protein sorting-associated protein 32-2 (SNF7.1) mRNA, complete cds.	81	2e-124
contig00793	18377477	18377477 A.thal Arabidopsis thaliana putative protein (At4g29160; F19B15.190) mRNA, complete cds.	81	2e-124
contig00793	21407293	21407293 A.thal Arabidopsis thaliana clone 7471 mRNA, complete sequence.	81	2e-124
contig00793	14596130	14596130 A.thal Arabidopsis thaliana putative protein (F19B15.190) mRNA, complete cds.	81	2e-124
contig00804	255540472	255540472 R.comm Ricinus communis afc, putative, mRNA.	85.38	2e-40
contig00804	7211772	7211772 M.crys Mesembryanthemum crystallinum protein kinase MK5 mRNA, complete cds.	82.56	4e-32
contig00804	241985558	241985558 T.aest Triticum aestivum cDNA, clone: WT004_P07, cultivar: Chinese Spring.	80.86	3e-23
contig00804	115488501	115488501 O.sati Oryza sativa Japonica Group Os12g0460800 (Os12g0460800) mRNA, partial cds.	80.86	3e-23
contig00804	32989438	32989438 O.sati Oryza sativa Japonica Group cDNA clone:006-307-D03, full insert sequence.	80.86	3e-23
contig00804	32976305	32976305 O.sati Oryza sativa Japonica Group cDNA clone:J013064I06, full insert sequence.	80.86	3e-23
contig00804	151419834	151419834 H.vulg Hordeum vulgare subsp. vulgare cDNA clone: FLbaf111j01, mRNA sequence.	79.38	9e-19
contig00805	147767045	147767045 V.vini Vitis vinifera contig VV78X017581.6, whole genome shotgun sequence.	91.05	1e-117
contig00805	260064245	260064245 S.lyco Solanum lycopersicum chromosome 3 clone C03SLm0100M07, complete sequence.	87.63	8e-89
contig00805	147791796	147791796 V.vini Vitis vinifera contig VV78X261091.4, whole genome shotgun sequence.	88.07	1e-86
contig00805	332656411	332656411 A.thal Arabidopsis thaliana chromosome 4, complete sequence.	85.71	6e-75
contig00805	7269318	7269318 A.thal Arabidopsis thaliana DNA chromosome 4, contig fragment No. 62.	85.71	6e-75
contig00805	4678258	4678258 A.thal Arabidopsis thaliana DNA chromosome 4, BAC clone F6I7 (ESSA project).	85.71	6e-75
contig00805	4220510	4220510 A.thal Arabidopsis thaliana DNA chromosome 4, BAC clone F22K18 (ESSAII project).	85.71	6e-75
contig00805	224923079	224923079 G.max Glycine max strain Williams 82 clone GM_WBb0074H17, complete sequence.	81.03	1e-52
contig00805	147800313	147800313 V.vini Vitis vinifera contig VV78X053593.3, whole genome shotgun sequence.	79.54	2e-45
contig00805	225456859	225456859 V.vini PREDICTED: Vitis vinifera serine/threonine-protein kinase AFC2-like (LOC100263937), mRNA.	97.32	7e-45
contig00806	255540472	255540472 R.comm Ricinus communis afc, putative, mRNA.	93.47	4e-97
contig00806	224121849	224121849 P.tric Populus trichocarpa predicted protein, mRNA.	91.97	1e-92
contig00806	224135976	224135976 P.tric Populus trichocarpa predicted protein, mRNA.	91.2	2e-89
contig00806	225456859	225456859 V.vini PREDICTED: Vitis vinifera serine/threonine-protein kinase AFC2-like (LOC100263937), mRNA.	91.43	8e-89
contig00806	225424620	225424620 V.vini PREDICTED: Vitis vinifera serine/threonine-protein kinase AFC2-like (LOC100268099), mRNA.	89.45	4e-77
contig00806	7211772	7211772 M.crys Mesembryanthemum crystallinum protein kinase MK5 mRNA, complete cds.	91.47	2e-74
contig00806	357131937	357131937 B.dist PREDICTED: Brachypodium distachyon serine/threonine-protein kinase AFC2-like (LOC100832860), mRNA.	88.46	5e-71
contig00806	115414388	115414388 P.tric Poplar cDNA sequences.	88.89	5e-71
contig00806	115414387	115414387 P.tric Poplar cDNA sequences.	88.89	5e-71
contig00806	224138497	224138497 P.tric Populus trichocarpa predicted protein, mRNA.	88.44	2e-69
contig00808	270142514	270142514 P.glau Picea glauca clone GQ03208_M19 mRNA sequence.	87.18	4e-27
contig00808	224285247	224285247 P.sitc Picea sitchensis clone WS02756_N15 unknown mRNA.	87.18	4e-27
contig00808	224145958	224145958 P.tric Populus trichocarpa global transcription factor group (GTF902), mRNA.	87.85	2e-25
contig00808	356532170	356532170 G.max PREDICTED: Glycine max TATA-box-binding protein-like (LOC100810845), mRNA.	86.61	9e-24
contig00808	224123799	224123799 P.tric Populus trichocarpa global transcription factor group (GTF901), mRNA.	87.04	9e-24
contig00808	356568213	356568213 G.max PREDICTED: Glycine max TATA-box-binding protein-like (LOC100804848), mRNA.	84.82	2e-20
contig00808	363814311	363814311 G.max Glycine max TATA-box-binding protein-like (LOC100810213), mRNA.	84.82	2e-20
contig00808	351727952	351727952 G.max Glycine max TATA-box binding protein (TBP1), mRNA.	83.93	9e-19
contig00808	217075507	217075507 M.trun Medicago truncatula clone MTYFP_FQ_FR_FS1G-F-3 unknown mRNA.	83.04	4e-17
contig00808	4102724	4102724 P.vulg Phaseolus vulgaris TATA-box binding protein (PVTBP2) mRNA, complete cds.	83.19	4e-17
contig00809	351727952	351727952 G.max Glycine max TATA-box binding protein (TBP1), mRNA.	81.62	2e-85
contig00809	4102722	4102722 P.vulg Phaseolus vulgaris TATA-box binding protein (PVTBP1) mRNA, complete cds.	81.33	8e-84
contig00809	356571701	356571701 G.max PREDICTED: Glycine max TATA-box-binding protein-like (LOC100790566), mRNA.	81.13	1e-82
contig00809	356532170	356532170 G.max PREDICTED: Glycine max TATA-box-binding protein-like (LOC100810845), mRNA.	81.13	1e-82
contig00809	4102724	4102724 P.vulg Phaseolus vulgaris TATA-box binding protein (PVTBP2) mRNA, complete cds.	80.93	2e-80
contig00809	356568213	356568213 G.max PREDICTED: Glycine max TATA-box-binding protein-like (LOC100804848), mRNA.	80.68	2e-79
contig00809	292782744	292782744 L.japo Lotus japonicus cDNA, clone: LjFL2-010-BB03, HTC.	80.78	8e-79
contig00809	363814311	363814311 G.max Glycine max TATA-box-binding protein-like (LOC100810213), mRNA.	80.39	4e-77
contig00809	242034378	242034378 S.bico Sorghum bicolor hypothetical protein, mRNA.	79.94	2e-59
contig00810	21580	21580 S.tube S.tuberosum mRNA for TATA-binding protein.	85.02	3e-78
contig00810	255568955	255568955 R.comm Ricinus communis TATA-box binding protein, putative, mRNA.	82.94	6e-65
contig00810	44967797	44967797 P.doll Protopterus dolloi TATA box binding protein (TBP)-associated factor mRNA, partial cds.	80.86	6e-55
contig00817	255555640	255555640 R.comm Ricinus communis 26S proteasome non-atpase regulatory subunit, putative, mRNA.	81.8	3e-113
contig00817	186528430	186528430 A.thal Arabidopsis thaliana 26S proteasome non-ATPase regulatory subunit RPN12B (RPN12b) mRNA, complete cds.	79.25	8e-84
contig00817	32455180	32455180 A.thal Arabidopsis thaliana 26S proteasome subunit RPN12b (RPN12b) mRNA, complete cds.	79.25	8e-84
contig00817	332002898	332002898 A.thal Arabidopsis thaliana chromosome 5, complete sequence.	83.5	2e-45
contig00817	3510343	3510343 A.thal Arabidopsis thaliana genomic DNA, chromosome 5, P1 clone:MJC20.	83.5	2e-45
contig00822	357464916	357464916 M.trun Medicago truncatula Rubredoxin (MTR_3g098520) mRNA, complete cds.	76.54	7e-35
contig00822	217071147	217071147 M.trun Medicago truncatula clone MTYF1_F2_F3_F41G-O-3 unknown mRNA.	76.54	7e-35
contig00822	217075379	217075379 M.trun Medicago truncatula clone MTYFP_FQ_FR_FS1G-G-9 unknown mRNA.	76	1e-31
contig00830	359487707	359487707 V.vini PREDICTED: Vitis vinifera flap endonuclease 1-like (LOC100242559), mRNA.	83.84	1e-51
contig00830	297812862	297812862 A.lyra Arabidopsis lyrata subsp. lyrata hypothetical protein, mRNA.	78.38	1e-26
contig00830	238481385	238481385 A.thal Arabidopsis thaliana flap endonuclease-1 (AT5G26680) mRNA, complete cds.	81.33	2e-24
contig00830	42570538	42570538 A.thal Arabidopsis thaliana flap endonuclease-1 (AT5G26680) mRNA, complete cds.	81.33	2e-24
contig00830	147838421	147838421 V.vini Vitis vinifera contig VV78X013054.24, whole genome shotgun sequence.	90	5e-11
contig00830	332002898	332002898 A.thal Arabidopsis thaliana chromosome 5, complete sequence.	89.36	7e-05
contig00830	3047074	3047074 A.thal Arabidopsis thaliana BAC F21E10, complete sequence.	89.36	7e-05
contig00842	224112762	224112762 P.tric Populus trichocarpa predicted protein, mRNA.	80.75	9e-24
contig00843	359486811	359486811 V.vini PREDICTED: Vitis vinifera uncharacterized LOC100258210 (LOC100258210), mRNA.	81.67	7e-45
contig00843	147867041	147867041 V.vini Vitis vinifera contig VV78X202329.3, whole genome shotgun sequence.	81.4	5e-26
contig00847	317173247	317173247 G.herb Gossypium herbaceum clone NBRI_C2_449 simple sequence repeat marker, mRNA sequence.	89.82	0
contig00847	317173008	317173008 G.herb Gossypium herbaceum clone NBRI_E2_571 simple sequence repeat marker, mRNA sequence.	89.44	0
contig00847	89574460	89574460 M.indi Morus indica chloroplast, complete genome.	99.88	0
contig00847	89574460	89574460 M.indi Morus indica chloroplast, complete genome.	98.67	0
contig00847	371532603	371532603 P.rupi Pentactina rupicola chloroplast, complete genome.	94.48	0
contig00847	371532603	371532603 P.rupi Pentactina rupicola chloroplast, complete genome.	94.93	0
contig00847	309321413	309321413 P.pers Prunus persica chloroplast, complete genome.	93.3	0
contig00847	309321413	309321413 P.pers Prunus persica chloroplast, complete genome.	94.93	0
contig00847	309252869	309252869 C.laev Corynocarpus laevigata chloroplast, complete genome.	93.41	0
contig00847	309252869	309252869 C.laev Corynocarpus laevigata chloroplast, complete genome.	95.14	0
contig00847	345433540	345433540 P.pyri Pyrus pyrifolia chloroplast DNA, complete sequence, cultivar: Hosui.	93.44	0
contig00847	345433540	345433540 P.pyri Pyrus pyrifolia chloroplast DNA, complete sequence, cultivar: Hosui.	95.56	0
contig00847	324022756	324022756 F.vesc Fragaria vesca subsp. vesca chloroplast, complete genome.	92.88	0
contig00847	324022756	324022756 F.vesc Fragaria vesca subsp. vesca chloroplast, complete genome.	94.29	0
contig00847	291463838	291463838 F.vesc Fragaria vesca subsp. americana isolate cp130096 chloroplast sequence.	92.88	0
contig00847	291463838	291463838 F.vesc Fragaria vesca subsp. americana isolate cp130096 chloroplast sequence.	94.29	0
contig00847	296936650	296936650 S.cumi Syzygium cumini chloroplast, complete genome.	92.97	0
contig00848	89574460	89574460 M.indi Morus indica chloroplast, complete genome.	99.63	0
contig00848	290489413	290489413 F.sp. Ficus sp. Moore 315 voucher FLAS:M.J. Moore 315 cytochrome b6 protein (petB) gene, complete cds; chloroplast.	91.93	0
contig00848	310942170	310942170 C.elas Castilla elastica chloroplast gene for petB intron (C3), isolate: No. 123b.	92.94	0
contig00848	310942161	310942161 F.pumi Ficus pumila chloroplast gene for petB intron (C3), isolate: No. 117.	92.39	0
contig00848	365976917	365976917 F.pedu Ficus pedunculosa var. pedunculosa voucher ZHS TW028 petB gene, intron; chloroplast.	92.24	0
contig00848	365976922	365976922 F.pedu Ficus pedunculosa var. mearnsii voucher ZHS TW047 petB gene, intron; chloroplast.	92.24	0
contig00848	310942155	310942155 F.virg Ficus virgata chloroplast gene for petB intron (C3), isolate: No. 104.	92.24	0
contig00848	310942154	310942154 F.iris Ficus irisana chloroplast gene for petB intron (C3), isolate: No. 39.	92.24	0
contig00848	310942153	310942153 F.ampe Ficus ampelas chloroplast gene for petB intron (C3), isolate: No. 110.	92.24	0
contig00848	365976924	365976924 F.sten Ficus stenophylla voucher ZHS Y032 petB gene, intron; chloroplast.	92.09	0
contig00849	89574460	89574460 M.indi Morus indica chloroplast, complete genome.	100	0
contig00849	89574460	89574460 M.indi Morus indica chloroplast, complete genome.	100	0
contig00849	157689748	157689748 F.sp. Ficus sp. Moore 315 photosystem II CP47 chlorophyll apoprotein (psbB), photosystem II protein T (psbT), photosystem II protein N (psbN), and photosystem II phosphoprotein (psbH) genes, complete cds; chloroplast.	97.38	0
contig00849	157689748	157689748 F.sp. Ficus sp. Moore 315 photosystem II CP47 chlorophyll apoprotein (psbB), photosystem II protein T (psbT), photosystem II protein N (psbN), and photosystem II phosphoprotein (psbH) genes, complete cds; chloroplast.	98.51	0
contig00849	336239274	336239274 M.tric Maclura tricuspidata photosystem II CP47 chlorophyll apoprotein (psbB) gene, partial cds; psbB-psbT intergenic spacer, complete sequence; photosystem II protein T (psbT) gene, complete cds; psbT-psbN intergenic spacer, PsbN-like (psbN) gene, and psbN-psbH intergenic spacer, complete sequence; and photosystem II phosphoprotein (psbH) gene, partial cds; chloroplast.	97.64	0
contig00849	336239274	336239274 M.tric Maclura tricuspidata photosystem II CP47 chlorophyll apoprotein (psbB) gene, partial cds; psbB-psbT intergenic spacer, complete sequence; photosystem II protein T (psbT) gene, complete cds; psbT-psbN intergenic spacer, PsbN-like (psbN) gene, and psbN-psbH intergenic spacer, complete sequence; and photosystem II phosphoprotein (psbH) gene, partial cds; chloroplast.	98.78	7e-164
contig00849	336239294	336239294 F.tiko Ficus tikoua photosystem II CP47 chlorophyll apoprotein (psbB) gene, partial cds; psbB-psbT intergenic spacer, complete sequence; photosystem II protein T (psbT) gene, complete cds; and psbT-psbN intergenic spacer, PsbN-like (psbN) gene, and psbN-psbH intergenic spacer, complete sequence; chloroplast.	97.08	0
contig00849	336239294	336239294 F.tiko Ficus tikoua photosystem II CP47 chlorophyll apoprotein (psbB) gene, partial cds; psbB-psbT intergenic spacer, complete sequence; photosystem II protein T (psbT) gene, complete cds; and psbT-psbN intergenic spacer, PsbN-like (psbN) gene, and psbN-psbH intergenic spacer, complete sequence; chloroplast.	96.94	1e-102
contig00849	336239267	336239267 B.papy Broussonetia papyrifera photosystem II CP47 chlorophyll apoprotein (psbB) gene, partial cds; psbB-psbT intergenic spacer, complete sequence; photosystem II protein T (psbT) gene, complete cds; psbT-psbN intergenic spacer, PsbN-like (psbN) gene, and psbN-psbH intergenic spacer, complete sequence; and photosystem II phosphoprotein (psbH) gene, partial cds; chloroplast.	96.91	0
contig00849	336239267	336239267 B.papy Broussonetia papyrifera photosystem II CP47 chlorophyll apoprotein (psbB) gene, partial cds; psbB-psbT intergenic spacer, complete sequence; photosystem II protein T (psbT) gene, complete cds; psbT-psbN intergenic spacer, PsbN-like (psbN) gene, and psbN-psbH intergenic spacer, complete sequence; and photosystem II phosphoprotein (psbH) gene, partial cds; chloroplast.	98.48	9e-163
contig00849	371532603	371532603 P.rupi Pentactina rupicola chloroplast, complete genome.	92.48	0
contig00849	371532603	371532603 P.rupi Pentactina rupicola chloroplast, complete genome.	90.61	0
contig00849	336239271	336239271 C.tetr Celtis tetrandra photosystem II CP47 chlorophyll apoprotein (psbB) gene, partial cds; psbB-psbT intergenic spacer, photosystem II protein T-like (psbT) gene, psbT-psbN intergenic spacer, PsbN-like (psbN) gene, and psbN-psbH intergenic spacer, complete sequence; and photosystem II phosphoprotein (psbH) gene, partial cds; chloroplast.	95.99	0
contig00849	336239271	336239271 C.tetr Celtis tetrandra photosystem II CP47 chlorophyll apoprotein (psbB) gene, partial cds; psbB-psbT intergenic spacer, photosystem II protein T-like (psbT) gene, psbT-psbN intergenic spacer, PsbN-like (psbN) gene, and psbN-psbH intergenic spacer, complete sequence; and photosystem II phosphoprotein (psbH) gene, partial cds; chloroplast.	94.97	2e-144
contig00849	309321413	309321413 P.pers Prunus persica chloroplast, complete genome.	92.35	0
contig00849	309321413	309321413 P.pers Prunus persica chloroplast, complete genome.	90.79	0
contig00849	371926653	371926653 T.gran Theobroma grandiflorum chloroplast, partial genome.	92.65	0
contig00849	371926653	371926653 T.gran Theobroma grandiflorum chloroplast, partial genome.	90.92	0
contig00849	371926735	371926735 T.caca Theobroma cacao chloroplast, partial genome.	92.55	0
contig00850	224109095	224109095 P.tric Populus trichocarpa predicted protein, mRNA.	73.1	7e-30
contig00850	114158747	114158747 P.tric Populus trichocarpa clone Pop1-1A4, complete sequence.	73.1	7e-30
contig00850	98961164	98961164 P.tric Populus trichocarpa clone Pop1-125N19, complete sequence.	73.1	7e-30
contig00854	115489079	115489079 O.sati Oryza sativa Japonica Group Os12g0562300 (Os12g0562300) mRNA, partial cds.	73.6	2e-15
contig00854	32972002	32972002 O.sati Oryza sativa Japonica Group cDNA clone:001-043-B01, full insert sequence.	73.27	9e-14
contig00854	27848086	27848086 O.sati Oryza sativa chromosome 12, . BAC OSJNBb0076G11 of library OSJNBb from chromosome 12 of cultivar Nipponbare of ssp. japonica of Oryza sativa (rice), complete sequence.	95.12	4e-07
contig00857	89574460	89574460 M.indi Morus indica chloroplast, complete genome.	99.87	0
contig00857	89574460	89574460 M.indi Morus indica chloroplast, complete genome.	99.87	0
contig00857	340807153	340807153 F.sp. Ficus sp. M. J. Moore 315 ribosomal protein L2 (rpl2) and ribosomal protein L23 (rpl23) genes, complete cds; tRNA-Ile (trnI-CAU) gene, complete sequence; hypothetical chloroplast RF2 (ycf2) gene, complete cds; tRNA-Leu (trnL-CAA) gene, complete sequence; NADH-plastoquinone oxidoreductase subunit 2 (ndhB) and ribosomal protein S7 (rps7) genes, complete cds; ribosomal protein S12 (r…	99.47	0
contig00857	345433540	345433540 P.pyri Pyrus pyrifolia chloroplast DNA, complete sequence, cultivar: Hosui.	97.75	0
contig00857	345433540	345433540 P.pyri Pyrus pyrifolia chloroplast DNA, complete sequence, cultivar: Hosui.	97.75	0
contig00857	371532603	371532603 P.rupi Pentactina rupicola chloroplast, complete genome.	97.61	0
contig00857	371532603	371532603 P.rupi Pentactina rupicola chloroplast, complete genome.	97.61	0
contig00857	309252869	309252869 C.laev Corynocarpus laevigata chloroplast, complete genome.	97.48	0
contig00857	309252869	309252869 C.laev Corynocarpus laevigata chloroplast, complete genome.	97.48	0
contig00857	309321413	309321413 P.pers Prunus persica chloroplast, complete genome.	97.28	0
contig00857	309321413	309321413 P.pers Prunus persica chloroplast, complete genome.	97.28	0
contig00857	110588832	110588832 P.pers Prunus persica inverted repeat region IRB 1-27; chloroplast.	97.09	0
contig00857	309321499	309321499 C.moll Castanea mollissima chloroplast, complete genome.	96.76	0
contig00857	309321499	309321499 C.moll Castanea mollissima chloroplast, complete genome.	96.76	0
contig00857	371926735	371926735 T.caca Theobroma cacao chloroplast, partial genome.	96.51	0
contig00857	371926735	371926735 T.caca Theobroma cacao chloroplast, partial genome.	96.51	0
contig00857	371926653	371926653 T.gran Theobroma grandiflorum chloroplast, partial genome.	96.51	0
contig00858	89574460	89574460 M.indi Morus indica chloroplast, complete genome.	99.76	0
contig00858	89574460	89574460 M.indi Morus indica chloroplast, complete genome.	99.76	0
contig00858	146261244	146261244 L.styr Liquidambar styraciflua inverted repeat B, partial sequence; chloroplast.	97.34	0
contig00858	146261214	146261214 H.micr Heuchera micrantha inverted repeat B, partial sequence; chloroplast.	97.33	0
contig00858	324022756	324022756 F.vesc Fragaria vesca subsp. vesca chloroplast, complete genome.	96.67	0
contig00858	324022756	324022756 F.vesc Fragaria vesca subsp. vesca chloroplast, complete genome.	98.47	0
contig00858	291463838	291463838 F.vesc Fragaria vesca subsp. americana isolate cp130096 chloroplast sequence.	96.67	0
contig00858	309321499	309321499 C.moll Castanea mollissima chloroplast, complete genome.	96.88	0
contig00858	309321499	309321499 C.moll Castanea mollissima chloroplast, complete genome.	96.88	0
contig00858	146261300	146261300 R.cham Rhodoleia championii inverted repeat B, partial sequence; chloroplast.	97.08	0
contig00858	110588824	110588824 F.x an Fragaria x ananassa inverted repeat region IRB 1-27; chloroplast.	98.47	0
contig00858	371532603	371532603 P.rupi Pentactina rupicola chloroplast, complete genome.	97.99	0
contig00858	371532603	371532603 P.rupi Pentactina rupicola chloroplast, complete genome.	97.99	0
contig00858	345433540	345433540 P.pyri Pyrus pyrifolia chloroplast DNA, complete sequence, cultivar: Hosui.	97.99	0
contig00859	89574460	89574460 M.indi Morus indica chloroplast, complete genome.	99.19	0
contig00859	345433540	345433540 P.pyri Pyrus pyrifolia chloroplast DNA, complete sequence, cultivar: Hosui.	85.45	0
contig00859	345433540	345433540 P.pyri Pyrus pyrifolia chloroplast DNA, complete sequence, cultivar: Hosui.	85.43	8e-124
contig00859	345433540	345433540 P.pyri Pyrus pyrifolia chloroplast DNA, complete sequence, cultivar: Hosui.	91.99	1e-107
contig00859	345433540	345433540 P.pyri Pyrus pyrifolia chloroplast DNA, complete sequence, cultivar: Hosui.	94.17	4e-42
contig00859	345433540	345433540 P.pyri Pyrus pyrifolia chloroplast DNA, complete sequence, cultivar: Hosui.	87.72	1e-26
contig00859	309321413	309321413 P.pers Prunus persica chloroplast, complete genome.	82.71	0
contig00859	309321413	309321413 P.pers Prunus persica chloroplast, complete genome.	85.84	1e-126
contig00859	309321413	309321413 P.pers Prunus persica chloroplast, complete genome.	91.35	2e-104
contig00859	309321413	309321413 P.pers Prunus persica chloroplast, complete genome.	93.41	3e-68
contig00859	334084638	334084638 O.wood Olea woodiana subsp. woodiana complete chloroplast genome, specimen voucher A. Costa 02 (MPU).	81.69	0
contig00859	334084638	334084638 O.wood Olea woodiana subsp. woodiana complete chloroplast genome, specimen voucher A. Costa 02 (MPU).	89.19	4e-97
contig00859	371532603	371532603 P.rupi Pentactina rupicola chloroplast, complete genome.	84.43	0
contig00859	371532603	371532603 P.rupi Pentactina rupicola chloroplast, complete genome.	86.59	0
contig00859	371532603	371532603 P.rupi Pentactina rupicola chloroplast, complete genome.	93.33	8e-54
contig00859	371532603	371532603 P.rupi Pentactina rupicola chloroplast, complete genome.	89.52	9e-34
contig00859	296936650	296936650 S.cumi Syzygium cumini chloroplast, complete genome.	80.93	0
contig00859	296936650	296936650 S.cumi Syzygium cumini chloroplast, complete genome.	83.86	2e-104
contig00859	296936650	296936650 S.cumi Syzygium cumini chloroplast, complete genome.	89.68	2e-94
contig00859	308223265	308223265 E.gran Eucalyptus grandis chloroplast, complete genome.	80.5	0
contig00859	308223265	308223265 E.gran Eucalyptus grandis chloroplast, complete genome.	83.27	5e-180
contig00859	60460788	60460788 E.glob Eucalyptus globulus subsp. globulus chloroplast, complete genome.	80.34	0
contig00859	60460788	60460788 E.glob Eucalyptus globulus subsp. globulus chloroplast, complete genome.	83.54	0
contig00859	328795412	328795412 O.euro Olea europaea subsp. europaea complete chloroplast genome, isolate Haut Atlas 1.	83	0
contig00859	328795412	328795412 O.euro Olea europaea subsp. europaea complete chloroplast genome, isolate Haut Atlas 1.	89.15	1e-96
contig00859	309321499	309321499 C.moll Castanea mollissima chloroplast, complete genome.	81.76	0
contig00860	89574460	89574460 M.indi Morus indica chloroplast, complete genome.	100	2e-79
contig00860	166244733	166244733 S.jamb Syzygium jambos chloroplast rpl2, trnH, psbA genes, partial cds and complete sequence.	94.44	1e-36
contig00860	356474804	356474804 M.pinn Millettia pinnata chloroplast, complete genome.	98.89	5e-36
contig00860	326366227	326366227 M.comm Myrtus communis haplotype EU7 ribosomal protein L2 (rpl2) gene, partial cds; and tRNA-His (trnH) gene, complete sequence; chloroplast.	92.92	5e-36
contig00860	326366225	326366225 M.comm Myrtus communis haplotype EU6 ribosomal protein L2 (rpl2) gene, partial cds; and tRNA-His (trnH) gene, complete sequence; chloroplast.	92.92	5e-36
contig00860	326366217	326366217 M.comm Myrtus communis haplotype EU2 ribosomal protein L2 (rpl2) gene, partial cds; and tRNA-His (trnH) gene, complete sequence; chloroplast.	92.92	5e-36
contig00860	326366215	326366215 M.comm Myrtus communis haplotype EU1 ribosomal protein L2 (rpl2) gene, partial cds; and tRNA-His (trnH) gene, complete sequence; chloroplast.	92.92	5e-36
contig00860	255969562	255969562 M.comm Myrtus communis haplotype 7 ribosomal protein L2 (rpl2) gene, partial cds; and tRNA-His (trnH) gene, complete sequence; chloroplast.	92.92	5e-36
contig00860	255969556	255969556 M.comm Myrtus communis haplotype 4 ribosomal protein L2 (rpl2) gene, partial cds; and tRNA-His (trnH) gene, complete sequence; chloroplast.	92.92	5e-36
contig00860	255969554	255969554 M.comm Myrtus communis haplotype 3 ribosomal protein L2 (rpl2) gene, partial cds; and tRNA-His (trnH) gene, complete sequence; chloroplast.	92.92	5e-36
contig00861	340549473	340549473 B.hygr Boea hygrometrica mitochondrion, complete genome.	89.71	1e-37
contig00862	356505434	356505434 G.max PREDICTED: Glycine max BEL1-like homeodomain protein 1-like (LOC100797418), mRNA.	78.96	3e-163
contig00862	356500592	356500592 G.max PREDICTED: Glycine max BEL1-like homeodomain protein 1-like, transcript variant 2 (LOC100810851), mRNA.	82.44	4e-146
contig00862	356500590	356500590 G.max PREDICTED: Glycine max BEL1-like homeodomain protein 1-like, transcript variant 1 (LOC100810851), mRNA.	82.44	4e-146
contig00862	210142092	210142092 G.max Glycine max cDNA, clone: GMFL01-48-J16.	82.44	4e-146
contig00862	356534547	356534547 G.max PREDICTED: Glycine max BEL1-like homeodomain protein 1-like (LOC100791773), mRNA.	82.25	6e-145
contig00862	189163213	189163213 L.japo Lotus japonicus genomic DNA, chromosome 1, clone: LjT41E03, TM1391, complete sequence.	81.72	1e-81
contig00862	224088097	224088097 P.tric Populus trichocarpa predicted protein, mRNA.	81.91	2e-30
contig00862	356497252	356497252 G.max PREDICTED: Glycine max homeobox protein BEL1 homolog (LOC100800542), mRNA.	78.61	7e-20
contig00862	359481130	359481130 V.vini PREDICTED: Vitis vinifera BEL1-like homeodomain protein 1 (LOC100255734), mRNA.	79.61	2e-14
contig00862	349720473	349720473 V.vini Vitis vinifera clone SS0ABG87YE23.	79.61	2e-14
contig00867	224053880	224053880 P.tric Populus trichocarpa predicted protein, mRNA.	84.62	0
contig00867	224074965	224074965 P.tric Populus trichocarpa predicted protein, mRNA.	84.08	0
contig00867	118487495	118487495 P.tric Populus trichocarpa clone WS0123_H13 unknown mRNA.	84.08	0
contig00867	359474188	359474188 V.vini PREDICTED: Vitis vinifera aminopeptidase N-like (LOC100263283), mRNA.	83.75	0
contig00867	349725389	349725389 V.vini Vitis vinifera clone SS0ABG56YM20.	83.59	0
contig00867	349725366	349725366 V.vini Vitis vinifera clone SS0ABG57YI15.	83.56	0
contig00867	255537514	255537514 R.comm Ricinus communis aminopeptidase, putative, mRNA.	83.65	0
contig00867	349705607	349705607 V.vini Vitis vinifera clone SS0AAG34YC10.	83.52	0
contig00867	349725458	349725458 V.vini Vitis vinifera clone SS0ABG53YI02.	83.81	0
contig00867	357144227	357144227 B.dist PREDICTED: Brachypodium distachyon aminopeptidase N-like, transcript variant 2 (LOC100838708), mRNA.	75.95	2e-144
contig00868	224053880	224053880 P.tric Populus trichocarpa predicted protein, mRNA.	81.92	0
contig00868	255537514	255537514 R.comm Ricinus communis aminopeptidase, putative, mRNA.	85.14	0
contig00868	356511481	356511481 G.max PREDICTED: Glycine max aminopeptidase N-like (LOC100775476), mRNA.	80.76	0
contig00868	224105924	224105924 P.tric Populus trichocarpa predicted protein, mRNA.	81.45	0
contig00868	210145148	210145148 G.max Glycine max cDNA, clone: GMFL01-01-G08.	80.69	0
contig00868	210144634	210144634 G.max Glycine max cDNA, clone: GMFL01-52-N07.	80.61	0
contig00868	356528532	356528532 G.max PREDICTED: Glycine max aminopeptidase N-like (LOC100803548), miscRNA.	80.16	0
contig00868	224105920	224105920 P.tric Populus trichocarpa predicted protein, mRNA.	81.07	0
contig00868	62003355	62003355 A.thal Arabidopsis thaliana M1 aminopeptidase mRNA, complete cds, alternatively spliced.	79.37	0
contig00868	25083481	25083481 A.thal Arabidopsis thaliana putative aminopeptidase (At1g63770) mRNA, complete cds.	79.37	0
contig00872	356569530	356569530 G.max PREDICTED: Glycine max protease Do-like 7-like (LOC100777219), mRNA.	84.81	0
contig00872	210144533	210144533 G.max Glycine max cDNA, clone: GMFL01-49-H13.	84.81	0
contig00872	359488196	359488196 V.vini PREDICTED: Vitis vinifera protease Do-like 7-like (LOC100255257), mRNA.	83.69	0
contig00872	356539841	356539841 G.max PREDICTED: Glycine max protease Do-like 7-like (LOC100809144), mRNA.	84.17	0
contig00872	349703583	349703583 V.vini Vitis vinifera clone SS0ABG1YK02.	83.43	0
contig00872	224077307	224077307 P.tric Populus trichocarpa predicted protein, mRNA.	79.15	9e-153
contig00872	30678833	30678833 A.thal Arabidopsis thaliana protease Do-like 7 (DegP7) mRNA, complete cds.	76.18	6e-110
contig00872	19310428	19310428 A.thal Arabidopsis thaliana AT3g03380/T21P5_20 mRNA, complete cds.	76.18	6e-110
contig00872	27363447	27363447 A.thal Arabidopsis thaliana At3g03380/T21P5_20 gene, complete cds.	76.18	6e-110
contig00872	297828817	297828817 A.lyra Arabidopsis lyrata subsp. lyrata hypothetical protein, mRNA.	76.21	8e-109
contig00873	359488196	359488196 V.vini PREDICTED: Vitis vinifera protease Do-like 7-like (LOC100255257), mRNA.	84.81	0
contig00873	359488196	359488196 V.vini PREDICTED: Vitis vinifera protease Do-like 7-like (LOC100255257), mRNA.	81.3	2e-140
contig00873	356539841	356539841 G.max PREDICTED: Glycine max protease Do-like 7-like (LOC100809144), mRNA.	82.83	9e-173
contig00873	356569530	356569530 G.max PREDICTED: Glycine max protease Do-like 7-like (LOC100777219), mRNA.	82.71	4e-171
contig00873	224077309	224077309 P.tric Populus trichocarpa predicted protein, mRNA.	78.47	8e-104
contig00873	147777876	147777876 V.vini Vitis vinifera contig VV78X049161.10, whole genome shotgun sequence.	87.3	9e-09
contig00874	356569530	356569530 G.max PREDICTED: Glycine max protease Do-like 7-like (LOC100777219), mRNA.	85.88	4e-122
contig00874	255584470	255584470 R.comm Ricinus communis protein binding protein, putative, mRNA.	85.92	4e-122
contig00874	210144533	210144533 G.max Glycine max cDNA, clone: GMFL01-49-H13.	85.88	4e-122
contig00874	356539841	356539841 G.max PREDICTED: Glycine max protease Do-like 7-like (LOC100809144), mRNA.	85.65	2e-120
contig00874	359488196	359488196 V.vini PREDICTED: Vitis vinifera protease Do-like 7-like (LOC100255257), mRNA.	84.91	6e-115
contig00874	224077307	224077307 P.tric Populus trichocarpa predicted protein, mRNA.	82.91	8e-99
contig00874	147812741	147812741 V.vini Vitis vinifera contig VV78X160801.16, whole genome shotgun sequence.	86.82	2e-30
contig00874	123714773	123714773 V.vini Vitis vinifera, whole genome shotgun sequence, contig VV78X066215.11, clone ENTAV 115.	86.82	2e-30
contig00874	147801749	147801749 V.vini Vitis vinifera contig VV78X231380.5, whole genome shotgun sequence.	87.93	3e-28
contig00874	147795537	147795537 V.vini Vitis vinifera contig VV78X188540.6, whole genome shotgun sequence.	87.93	3e-28
contig00876	359488196	359488196 V.vini PREDICTED: Vitis vinifera protease Do-like 7-like (LOC100255257), mRNA.	85.35	3e-48
contig00876	224077309	224077309 P.tric Populus trichocarpa predicted protein, mRNA.	82.29	2e-35
contig00878	359487062	359487062 V.vini PREDICTED: Vitis vinifera valyl-tRNA synthetase-like (LOC100260814), mRNA.	83.2	0
contig00878	359488298	359488298 V.vini PREDICTED: Vitis vinifera valyl-tRNA synthetase-like (LOC100253666), mRNA.	82.87	0
contig00878	359486998	359486998 V.vini PREDICTED: Vitis vinifera valyl-tRNA synthetase-like (LOC100249893), mRNA.	83.15	0
contig00878	356563700	356563700 G.max PREDICTED: Glycine max valyl-tRNA synthetase-like (LOC100818869), mRNA.	80.76	0
contig00878	147775479	147775479 V.vini Vitis vinifera contig VV78X109496.4, whole genome shotgun sequence.	86.16	6e-60
contig00878	123702636	123702636 V.vini Vitis vinifera contig VV78X220214.4, whole genome shotgun sequence.	85.78	3e-58
contig00878	123704083	123704083 V.vini Vitis vinifera contig VV78X212768.9, whole genome shotgun sequence.	87.07	4e-37
contig00878	357588532	357588532 G.max Glycine max clone GM_WBb0105E20, complete sequence.	88.7	2e-29
contig00878	147856551	147856551 V.vini Vitis vinifera contig VV78X057824.8, whole genome shotgun sequence.	86.61	7e-25
contig00879	359488298	359488298 V.vini PREDICTED: Vitis vinifera valyl-tRNA synthetase-like (LOC100253666), mRNA.	88.16	2e-74
contig00879	359487062	359487062 V.vini PREDICTED: Vitis vinifera valyl-tRNA synthetase-like (LOC100260814), mRNA.	86.59	1e-67
contig00879	147828287	147828287 V.vini Vitis vinifera contig VV78X037761.13, whole genome shotgun sequence.	90.48	1e-12
contig00879	123704083	123704083 V.vini Vitis vinifera contig VV78X212768.9, whole genome shotgun sequence.	90.48	1e-12
contig00883	225442449	225442449 V.vini PREDICTED: Vitis vinifera poly(A) polymerase-like (LOC100263460), mRNA.	84.29	0
[truncated: 31,900 more rows]
