# Supplementary material for: An Approach to Function Annotation for Proteins of Unknown Function (PUFs) in the Transcriptome of Indian Mulberry
Source: PLoS One. 2016 Mar 16;11(3):e0151323. doi: 10.1371/journal.pone.0151323 (PMC4794119; doi:10.1371/journal.pone.0151323)
Supplement: S4 File — (PY) [file pone.0151323.s005.py]

#!/usr/bin/env python

import requests, sys,json,time
base_url = "http://capservices.ncbs.res.in/pufas"
upload_url = base_url+"/run_pufas"
cur_file = sys.argv[1] 
files = {'fasta_file': open(cur_file, 'rb')}

key_vals ={
}

r = requests.post(upload_url, files=files,data=key_vals)
print r.text
doc_res_dict = json.loads(r.text)
if(doc_res_dict['result'] != "SUCCESSFUL") :
    print doc_res_dict['result']
    exit(1)

run_accession = doc_res_dict['run_accession']
progress_url = base_url + "/check_progress/"
while True:
    print "Checking for Completion ..."
    r = requests.get(progress_url + run_accession)
    prog_res_dict = json.loads(r.text)
    if prog_res_dict["STATUS"] == "COMPLETED":
        print "Fetching Output ..."
        result_url = base_url + "/fetch_output_file/" + run_accession + "/pufas_result.txt" 
        r = requests.get(result_url, stream=True)

        if r.status_code == 200:
            with open(cur_file + "_pufas_result.txt", 'wb') as f:
                for chunk in r.iter_content(1024):f.write(chunk)
        else :
            prog_res_dict = json.loads(r.text)
            print prog_res_dict["result"]
        break
    time.sleep(60)
