# Supplementary material for: An Approach to Function Annotation for Proteins of Unknown Function (PUFs) in the Transcriptome of Indian Mulberry
Source: PLoS One. 2016 Mar 16;11(3):e0151323. doi: 10.1371/journal.pone.0151323 (PMC4794119; doi:10.1371/journal.pone.0151323)
Supplement: S5 File — (XLS) [file pone.0151323.s006.xls]

## Sheet: Analysis of known genes
An approach to annotate PUFs identified from transcriptome of Indian mulberry
K. H. Dhanyalakshmi1, Mahantesha B. N. Naika1,2, R. S. Sajeevan1, Ramanathan Sowdhamini2* and Karaba N. Nataraja1*
1. Department of Crop Physiology, University of Agricultural Sciences, GKVK, Bangalore, 560065, India
2. National Centre for Biological Sciences, TIFR, GKVK campus, Bangalore, 560065, India
*Corresponding authors
nataraja_karaba@yahoo.com; nnkaraba@uasbangalore.edu.in (KNN)
mini@ncbs.res.in (RS)
Sequence ID	Known Function	Function Predicted by PUFAS	GO ID	GO TERM
AT1G75170.1	Sec14p-like phosphatidylinositol transfer family protein	cd00170, SEC14, Sec14p-like lipid-binding domain. Found in secretory proteins, such as S. cerevisiae phosphatidylinositol transfer protein (Sec14p), and in lipid regulated proteins such as RhoGAPs, RhoGEFs and neurofibromin (NF1). SEC14 domain of Dbl is k
AT1G10950.1	Transmembrane nine 1	pfam02990, EMP70, Endomembrane protein 70.	GO:0016021	GO:integral component of membrane
AT1G65840.1	Polyamine oxidase 4	PLN02268, PLN02268, probable polyamine oxidase	GO:0055114	GO:oxidation-reduction process
AT1G75110.1	Nucleotide-diphospho-sugar transferase family protein	pfam03407, Nucleotid_trans, Nucleotide-diphospho-sugar transferase. Proteins in this family have been been predicted to be nucleotide-diphospho-sugar transferases.
AT1G70810.1	Calcium-dependent lipid-binding (CaLB domain) family protein	cd04038, C2_ArfGAP, C2 domain present in Arf GTPase Activating Proteins (GAP). ArfGAP is a GTPase activating protein which regulates the ADP ribosylation factor Arf, a member of the Ras superfamily of GTP-binding proteins. The GTP-bound form of Arf is i	GO:0005515	protein binding
AT1G09400.1	FMN-linked oxidoreductases superfamily protein	cd02933, OYE_like_FMN, Old yellow enzyme (OYE)-like FMN binding domain. OYE was the first flavin-dependent enzyme identified, however its true physiological role remains elusive to this day. Each monomer of OYE contains FMN as a non-covalently bound cofac	GO:0055114	GO:oxidation-reduction process
AT1G12640.1	MBOAT (membrane bound O-acyl transferase) family protein	PLN02332, PLN02332, membrane bound O-acyl transferase (MBOAT) family protein.
AT1G65580.1	Endonuclease/exonuclease/phosphatase family protein	cd09074, INPP5c, Catalytic domain of inositol polyphosphate 5-phosphatases. Inositol polyphosphate 5-phosphatases (5-phosphatases) are signal-modifying enzymes, which hydrolyze the 5-phosphate from the inositol ring of specific 5-position phosphorylated phosphoinositides (PIs) and inositol phosphates (IPs), such as PI(4,5)P2, PI(3,4,5)P3, PI(3,5)P2, I(1,4,5)P3, and I(1,3,4,5)P4. These enzymes are…
AT1G21130.1	O-methyltransferase family protein	pfam00891, Methyltransf_2, O-methyltransferase. This family includes a range of O-methyltransferases. These enzymes utilize S-adenosyl methionine	GO:0008171	O-methyltransferase activity
AT1G14920.1	GRAS family transcription factor family protein	pfam03514, GRAS, GRAS domain family. Proteins in the GRAS (GAI, RGA, SCR) family are known as major players in gibberellin (GA) signaling, which regulates various aspects of plant growth and development. Mutation of the SCARECROW (SCR) gene results in a
AT1G65520.1	Delta(3), delta(2)-enoyl CoA isomerase 1	PLN02267, PLN02267, enoyl-CoA hydratase/isomerase family protein.	GO:0008152	GO:metabolic process
AT1G50920.1	Nucleolar GTP-binding protein	COG1084, COG1084, Predicted GTPase [General function prediction only].	GO:0005525	GO:GTP binding
AT1G51110.1	Plastid-lipid associated protein PAP / fibrillin family protein	pfam04755, PAP_fibrillin, PAP_fibrillin. This family identifies a conserved region found in a number of plastid lipid-associated proteins (PAPs), and in a number of putative fibrillin proteins
AT1G36750.1	Transposable element gene	None
AT1G75090.1	DNA glycosylase superfamily protein	pfam03352, Adenine_glyco, Methyladenine glycosylase. The DNA-3-methyladenine glycosylase I is constitutively expressed and is specific for the alkylated 3-methyladenine DNA.	GO:0006284	GO:base-excision repair
AT1G36950.1	RING/U-box superfamily protein	pfam13639, zf-RING_2, Ring finger domain.	GO:0008270	GO:zinc ion binding
AT1G50940.1	Electron transfer flavoprotein alpha	PLN00022, PLN00022, electron transfer flavoprotein subunit alpha; Provisional.
AT1G50860.1	Transposable element gene	pfam02992, Transposase_21, Transposase family tnp2.
AT1G65970.1	Thioredoxin-dependent peroxidase 2	cd03013, PRX5_like, Peroxiredoxin (PRX) family, PRX5-like subfamily; members are similar to the human protein, PRX5, a homodimeric TRX peroxidase, widely expressed in tissues and found cellularly in mitochondria, peroxisomes and the cytosol. The cellular	GO:0016491	GO:oxidoreductase activity
AT1G17410.1	Nucleoside diphosphate kinase family protein	PLN02931, PLN02931, nucleoside diphosphate kinase family protein.	GO:0006241	GO:CTP biosynthetic process
AT1G23190.1	Phosphoglucomutase/phosphomannomutase family protein	PLN02307, PLN02307, phosphoglucomutase	GO:0005975	GO:carbohydrate metabolic process
AT1G44050.1	Cysteine/Histidine-rich C1 domain family protein	pfam07649, C1_3, C1-like domain. This short domain is rich in cysteines and histidines. The pattern of conservation is similar to that found in pfam00130
AT1G44020.1	Cysteine/Histidine-rich C1 domain family protein	pfam07649, C1_3, C1-like domain. This short domain is rich in cysteines and histidines. The pattern of conservation is similar to that found in pfam00130.
AT1G51320.1	F-box and associated interaction domains-containing protein	TIGR01640, unnamed_protein_product, F-box protein interaction domain. This model describes a large family of plant domains, with several hundred members in Arabidopsis thaliana. Most examples are found C-terminal to an F-box (pfam00646), a 60 amino acid
AT1G75230.2	DNA glycosylase superfamily protein	COG0122, AlkA, 3-methyladenine DNA glycosylase/8-oxoguanine DNA glycosylase [DNA replication, recombination, and repair]	GO:0006284	GO:base-excision repair
AT1G74770.1	Zinc ion binding	pfam14599, zinc_ribbon_6, Zinc-ribbon. This is a typical zinc-ribbon finger, with each pair of zinc-ligands coming from more-or-less either side of two knuckles. It is found in eukaryotes.
AT1G36680.1	Transposable element gene	pfam03004, Transposase_24, Plant transposase (Ptta/En/Spm family). Transposase proteins are necessary for efficient DNA transposition. This family includes various plant transposases from the Ptta and En/Spm families.
AT1G14890.1	Plant invertase/pectin methylesterase inhibitor superfamily protein	cd15798, PMEI-like_3, Uncharacterized subfamily of plant invertase/pectin methylesterase inhibitor domains. This subfamily contains inhibitors similar to those of pectin methylesterase (PME; Pectinesterase; EC 3.1.1.11; CAZy class 8 of carbohydrate ester	GO:0004857	GO:enzyme inhibitor activity
AT1G51330.1	Serine protease inhibitor (SERPIN) family protein	cd02043, plant_SERPIN, SERine Proteinase INhibitors (serpins), plant specific subgroup. It has been suggested that plant serpins play a role in defense against insect predators. This subgroup corresponds to clade P of the serpin superfamily. In general,
AT1G65930.1	Cytosolic NADP+-dependent isocitrate dehydrogenase	PLN00103, PLN00103, isocitrate dehydrogenase (NADP+); Provisional	GO:0055114	GO:oxidation-reduction process
AT1G15960.1	NRAMP metal ion transporter 6	PRK00701, PRK00701, manganese transport protein MntH; Reviewed.	GO:0016020	GO:membrane
AT1G14980.1	Chaperonin 10	smart00883, Cpn10, Chaperonin 10 Kd subunit. The chaperonins are 'helper' molecules required for correct folding and subsequent assembly of some proteins. These are required for normal cell growth, and are stress-induced, acting to stabilise or protect d	GO:0005737	GO:cytoplasm
AT1G14910.1	ENTH/ANTH/VHS superfamily protein	pfam07651, ANTH, ANTH domain. AP180 is an endocytotic accessory proteins that has been implicated in the formation of clathrin-coated pits. The domain is involved in phosphatidylinositol 4,5-bisphosphate binding and is a universal adaptor for nucleation	GO:0005543	GO:phospholipid binding
AT1G15970.1	DNA glycosylase superfamily protein	pfam03352, Adenine_glyco, Methyladenine glycosylase. The DNA-3-methyladenine glycosylase I is constitutively expressed and is specific for the alkylated 3-methyladenine DNA.	GO:0006284	GO:base-excision repair
AT1G44100.1	Amino acid permease 5	pfam01490, Aa_trans, Transmembrane amino acid transporter protein. This transmembrane region is found in many amino acid transporters including UNC-47 and MTR. UNC-47 encodes a vesicular amino butyric acid (GABA) transporter, (VGAT). UNC-47 is predicted
AT1G09780.1	Phosphoglycerate mutase, 2,3-bisphosphoglycerate-independent	PLN02538, PLN02538, 2,3-bisphosphoglycerate-independent phosphoglycerate mutase	GO:0046872	GO:metal ion binding
AT1G15000.1	Serine carboxypeptidase-like 50	pfam00450, Peptidase_S10, Serine carboxypeptidase.	GO:0006508	GO:proteolysis
AT1G31850.1	S-adenosyl-L-methionine-dependent methyltransferases superfamily protein	pfam03141, Methyltransf_29, Putative S-adenosyl-L-methionine-dependent methyltransferase. This family is a putative S-adenosyl-L-methionine (SAM)-dependent methyltransferase.	GO:0008168	GO:methyltransferase activity
AT1G79210.1	N-terminal nucleophile aminohydrolases (Ntn hydrolases) superfamily protein	cd03750, proteasome_alpha_type_2, proteasome_alpha_type_2. The 20S proteasome, multisubunit proteolytic complex, is the central enzyme of nonlysosomal protein degradation in both the cytosol and nucleus. It is composed of 28 subunits arranged as four homo	GO:0005839	GO:proteasome core complex
AT1G09790.1	COBRA-like protein 6 precursor	pfam04833, COBRA, COBRA-like protein. Family of plant proteins are designated COBRA-like (COBL) proteins. The 12 Arabidopsis members of the family are all GPI-liked. Some members of this family are annotated as phytochelatin synthase, but these annotatio	GO:0031225	GO:anchored component of membrane
AT1G74780.1	Nodulin-like / Major Facilitator Superfamily protein	pfam06813, Nodulin-like, Nodulin-like. This family represents a conserved region within plant nodulin-like proteins.
AT1G74930.1	Integrase-type DNA-binding superfamily protein	smart00380, AP2, DNA-binding domain in plant proteins such as APETALA2 and EREBPs	GO:0006355	GO:regulation of transcription, DNA-templated
AT1G12680.1	Phosphoenolpyruvate carboxylase-related kinase 2	cd05117, STKc_CAMK, The catalytic domain of CAMK family Serine/Threonine Kinases. STKs catalyze the transfer of the gamma-phosphoryl group from ATP to serine/threonine residues on protein substrates. CaMKs are multifunctional calcium and calmodulin (CaM)	GO:0006468	GO:protein phosphorylation
AT1G10960.1	Ferredoxin 1	PLN03136, PLN03136, Ferredoxin; Provisional	GO:0051536	GO:iron-sulfur cluster binding
AT1G09795.1	ATP phosphoribosyl transferase 2	PLN02245, PLN02245, ATP phosphoribosyl transferase	GO:0005737	GO:cytoplasm
AT1G43980.1	Tetratricopeptide repeat (TPR)-like superfamily protein	PLN03077, PLN03077, Protein ECB2; Provisional.
AT1G80340.1	Gibberellin 3-oxidase 2	PLN02254, PLN02254, gibberellin 3-beta-dioxygenase.
AT1G65590.1	Beta-hexosaminidase 3	cd06562, GH20_HexA_HexB-like, Beta-N-acetylhexosaminidases catalyze the removal of beta-1,4-linked N-acetyl-D-hexosamine residues from the non-reducing ends of N-acetyl-beta-D-hexosaminides including N-acetylglucosides and N-acetylgalactosides. The hexA a	GO:0005975	GO:carbohydrate metabolic process
AT1G51340.2	MATE efflux family protein	cd13136, MATE_DinF_like, DinF and similar proteins, a subfamily of the multidrug and toxic compound extrusion (MATE)-like proteins. Escherichia coli DinF is a membrane protein that has been found to protect cells against oxidative stress and bile salts.	GO:0016020	GO:membrane
AT1G09550.1	Pectinacetylesterase family protein	pfam03283, PAE, Pectinacetylesterase	GO:0016787	GO:hydrolase activity
AT1G73450.1	Protein kinase superfamily protein	cd14133, PKc_DYRK_like, Catalytic domain of Dual-specificity tYrosine-phosphorylated and -Regulated Kinase-like protein kinases. Dual-specificity PKs catalyze the transfer of the gamma-phosphoryl group from ATP to serine/threonine (S/T) as well as tyrosi	GO:0006468	GO:protein phosphorylation
AT1G21070.1	Nucleotide-sugar transporter family protein	pfam03151, TPT, Triose-phosphate Transporter family. This family includes transporters with a specificity for triose phosphate.
AT1G09630.1	RAB GTPase 11C	cd01868, Rab11_like, Rab GTPase family 11 (Rab11)-like includes Rab11a, Rab11b, and Rab25. Rab11a, Rab11b, and Rab25 are closely related, evolutionary conserved Rab proteins that are differentially expressed. Rab11a is ubiquitously synthesized, Rab11b is enriched in brain and heart and Rab25 is only found in epithelia. Rab11/25 proteins seem to regulate recycling pathways from endosomes to the pl…	GO:0007264	GO:small GTPase mediated signal transduction
AT1G77405.1	Pentatricopeptide repeat (PPR) superfamily protein	sd00004, PPR, Pentatricopeptide repeat, an RNA-binding module. The Pentatricopeptide repeat (PPR) is a 35-residue repeat motif that forms two anti-parallel alpha helices and binds single-stranded RNA in a sequence-specific and modular manner. It is present in a large family of RNA-binding proteins that are found in protists, fungi, and metazoan, but are most abundant in the mitochondria and chlor…
AT1G09440.1	Protein kinase superfamily protein	cd14066, STKc_IRAK, Catalytic domain of the Serine/Threonine kinases, Interleukin-1 Receptor Associated Kinases and related STKs. STKs catalyze the transfer of the gamma-phosphoryl group from ATP to serine/threonine residues on protein substrates. IRAKs	GO:0006468	GO:protein phosphorylation
AT1G55900.1	Haloacid dehalogenase-like hydrolase (HAD) superfamily protein	pfam03031, NIF, NLI interacting factor-like phosphatase. This family contains a number of NLI interacting factor isoforms and also an N-terminal regions of RNA polymerase II CTC phosphatase and FCP1 serine phosphatase. This region has been identified as
AT1G09390.1	GDSL-like Lipase/Acylhydrolase superfamily protein	cd01837, SGNH_plant_lipase_like, SGNH_plant_lipase_like, a plant specific subfamily of the SGNH-family of hydrolases, a diverse family of lipases and esterases. The tertiary fold of the enzyme is substantially different from that of the alpha/beta hydrola	GO:0016788	GO:hydrolase activity, acting on ester bonds
AT1G22840.1	CYTOCHROME C-1	PTZ00048, PTZ00048, cytochrome c; Provisional.	GO:0020037	GO:heme binding
AT1G09430.1	ATP-citrate lyase A-3	PLN02235, PLN02235, ATP citrate (pro-S)-lyase.
AT1G80360.1	Pyridoxal phosphate (PLP)-dependent transferases superfamily protein	PRK05957, PRK05957, aspartate aminotransferase; Provisional.	GO:0009058	GO:biosynthetic process
AT1G75180.1	Erythronate-4-phosphate dehydrogenase family protein	None	GO:0006468	GO:protein phosphorylation
AT1G74720.1	C2 calcium/lipid-binding plant phosphoribosyltransferase family protein	pfam08372, PRT_C, Plant phosphoribosyltransferase C-terminal. This domain is found at the C-terminus of phosphoribosyltransferases and phosphoribosyltransferase-like proteins. It contains putative transmembrane regions. It often appears together with cal
AT1G65980.1	Thioredoxin-dependent peroxidase 1	cd03013, PRX5_like, Peroxiredoxin (PRX) family, PRX5-like subfamily; members are similar to the human protein, PRX5, a homodimeric TRX peroxidase, widely expressed in tissues and found cellularly in mitochondria, peroxisomes and the cytosol. The cellular	GO:0016491	GO:oxidoreductase activity
AT1G10910.1	Pentatricopeptide repeat (PPR) superfamily protein	sd00004, PPR, Pentatricopeptide repeat, an RNA-binding module. The Pentatricopeptide repeat (PPR) is a 35-residue repeat motif that forms two anti-parallel alpha helices and binds single-stranded RNA in a sequence-specific and modular manner. It is present in a large family of RNA-binding proteins that are found in protists, fungi, and metazoan, but are most abundant in the mitochondria and chlor…
AT1G14970.1	O-fucosyltransferase family protein	cd11299, O-FucT_plant, GDP-fucose protein O-fucosyltransferase, plant specific subfamily. Some members of this plant-specific family of O-fucosyltransferases have been annotated as auxin-independent growth promotors. The function of the protein seems unc
AT1G09800.1	Pseudouridine synthase family protein	cd02570, PseudoU_synth_EcTruA, Eukaryotic and bacterial pseudouridine synthases similar to E. coli TruA. This group consists of eukaryotic and bacterial pseudouridine synthases similar to E. coli TruA, Pseudomonas aeruginosa truA and human pseudouridin	GO:0009451	GO:RNA modification
AT1G17600.1	Disease resistance protein (TIR-NBS-LRR class) family	PLN03210, PLN03210, Resistant to P. syringae 6; Provisional.	GO:0043531	GO:ADP binding
AT1G31770.1	ATP-binding cassette 14	PLN03211, PLN03211, ABC transporter G-25; Provisional	GO:0016020	GO:membrane
AT1G49640.1	Alpha/beta-Hydrolases superfamily protein	pfam07859, Abhydrolase_3, alpha/beta hydrolase fold. This catalytic domain is found in a very wide range of enzymes	GO:0008152	GO:metabolic process
AT1G73460.1	Protein kinase superfamily protein	cd14133, PKc_DYRK_like, Catalytic domain of Dual-specificity tYrosine-phosphorylated and -Regulated Kinase-like protein kinases. Dual-specificity PKs catalyze the transfer of the gamma-phosphoryl group from ATP to serine/threonine (S/T) as well as tyrosi	GO:0006468	GO:protein phosphorylation
AT1G09450.1	Protein kinase superfamily protein	COG5072, ALK1, Serine/threonine kinase of the haspin family [Cell division and chromosome partitioning].	GO:0006468	GO:protein phosphorylation
AT1G09370.1	Plant invertase/pectin methylesterase inhibitor superfamily protein	TIGR01614, unnamed_protein_product, pectinesterase inhibitor domain. This model describes a plant domain of about 200 amino acids, characterized by four conserved Cys residues, shown in a pectinesterase inhibitor from Kiwi to form two disulfide bonds: fi	GO:0004857	GO:enzyme inhibitor activity
AT1G49650.1	alpha/beta-Hydrolases superfamily protein	pfam07859, Abhydrolase_3, alpha/beta hydrolase fold. This catalytic domain is found in a very wide range of enzymes	GO:0008152	GO:metabolic process
AT1G21120.1	O-methyltransferase family protein	pfam00891, Methyltransf_2, O-methyltransferase. This family includes a range of O-methyltransferases. These enzymes utilize S-adenosyl methionine.	GO:0008171	GO:O-methyltransferase activity
AT1G09740.1	Adenine nucleotide alpha hydrolases-like superfamily protein	cd01989, STK_N, The N-terminal domain of Eukaryotic Serine Threonine kinases. The Serine Threonine kinases are enzymes that belong to a very extensive family of proteins which share a conserved catalytic core common with both serine/threonine and tyrosi	GO:0006950	GO:response to stress
AT1G21110.1	O-methyltransferase family protein	pfam00891, Methyltransf_2, O-methyltransferase. This family includes a range of O-methyltransferases. These enzymes utilize S-adenosyl methionine.	GO:0008171	GO:O-methyltransferase activity
AT1G12600.1	UDP-N-acetylglucosamine (UAA) transporter family	pfam08449, UAA, UAA transporter family. This family includes transporters with a specificity for UDP-N-acetylglucosamine	GO:0055085	GO:transmembrane transport
AT1G36730.1	Translation initiation factor IF2/IF5	smart00653, eIF2B_5, domain present in translation initiation factor eIF2B and eIF5	GO:0006413	GO:translational initiation
AT1G37000.1	Beta-galactosidase related protein	None
AT1G79220.1	Mitochondrial transcription termination factor family protein	pfam02536, mTERF, mTERF. This family contains one sequence of known function Human mitochondrial transcription termination factor (mTERF) the rest of the family consists of hypothetical proteins none of which have any functional information. mTERF is a multizipper protein possessing three putative leucine zippers one of which is bipartite. The protein binds DNA as a monomer. The leucine zippers a…	GO:0005739	GO:mitochondrion
AT1G73610.1	GDSL-like Lipase/Acylhydrolase superfamily protein	cd01837, SGNH_plant_lipase_like, SGNH_plant_lipase_like, a plant specific subfamily of the SGNH-family of hydrolases, a diverse family of lipases and esterases. The tertiary fold of the enzyme is substantially different from that of the alpha/beta hydrolase family and unique among all known hydrolases; its active site closely resembles the Ser-His-Asp(Glu) triad found in other serine hydrolases	GO:0016788	GO:hydrolase activity, acting on ester bonds
AT1G74740.1	Calcium-dependent protein kinase 30	cd05117, STKc_CAMK, The catalytic domain of CAMK family Serine/Threonine Kinases. STKs catalyze the transfer of the gamma-phosphoryl group from ATP to serine/threonine residues on protein substrates. CaMKs are multifunctional calcium and calmodulin (CaM)	GO:0006468	GO:protein phosphorylation
AT1G17370.1	Oligouridylate binding protein 1B	cd12619, RRM2_PUB1, RNA recognition motif 2 in yeast nuclear and cytoplasmic polyadenylated RNA-binding protein PUB1 and similar proteins. This subgroup corresponds to the RRM2 of yeast protein PUB1, also termed ARS consensus-binding protein ACBP-60, or	GO:0003676	GO:nucleic acid binding
AT1G09750.1	Eukaryotic aspartyl protease family protein	cd05472, cnd41_like, Chloroplast Nucleoids DNA-binding Protease, catalyzes the degradation of ribulose-1,5-bisphosphate carboxylase/oxygenase. Chloroplast Nucleoids DNA-binding Protease catalyzes the degradation of ribulose-1,5-bisphosphate carboxylase/o
AT1G75220.1	Major facilitator superfamily protein	pfam00083, Sugar_tr, Sugar (and other) transporter.	GO:0016021	GO:integral component of membrane
AT1G65560.1	Zinc-binding dehydrogenase family protein	PLN03154, PLN03154, putative allyl alcohol dehydrogenase; Provisional.
AT1G75120.1	Nucleotide-diphospho-sugar transferase family protein	pfam03407, Nucleotid_trans, Nucleotide-diphospho-sugar transferase. Proteins in this family have been been predicted to be nucleotide-diphospho-sugar transferases.
AT1G49660.1	Carboxyesterase 5	pfam07859, Abhydrolase_3, alpha/beta hydrolase fold. This catalytic domain is found in a very wide range of enzymes.	GO:0008152	GO:metabolic process
AT1G51380.1	DEA(D/H)-box RNA helicase family protein	PTZ00424, PTZ00424, helicase 45; Provisional.	GO:0005524	GO:ATP binding
AT1G12580.1	Phosphoenolpyruvate carboxylase-related kinase 1	cd05117, STKc_CAMK, The catalytic domain of CAMK family Serine/Threonine Kinases. STKs catalyze the transfer of the gamma-phosphoryl group from ATP to serine/threonine residues on protein substrates. CaMKs are multifunctional calcium and calmodulin (CaM)	GO:0006468	GO:protein phosphorylation
AT1G21100.1	O-methyltransferase family protein	pfam00891, Methyltransf_2, O-methyltransferase. This family includes a range of O-methyltransferases. These enzymes utilize S-adenosyl methionine.	GO:0008171	GO:O-methyltransferase activity
AT1G29020.1	Calcium-binding EF-hand family protein	cd00051, EFh, EF-hand, calcium binding motif; A diverse superfamily of calcium sensors and calcium signal modulators; most examples in this alignment model have 2 active canonical EF hands. Ca2+ binding induces a conformational change in the EF-hand motif	GO:0005509	GO:calcium ion binding
AT1G50880.1	F-box and associated interaction domains-containing protein	pfam08268, FBA_3, F-box associated domain.
AT1G12610.1	Integrase-type DNA-binding superfamily protein	cd00018, AP2, DNA-binding domain found in transcription regulators in plants such as APETALA2 and EREBP (ethylene responsive element binding protein). In EREBPs the domain specifically binds to the 11bp GCC box of the ethylene response element (ERE), a pr	GO:0006355	GO:regulation of transcription, DNA-templated
AT1G70790.2	Calcium-dependent lipid-binding (CaLB domain) family protein	cd04038, C2_ArfGAP, C2 domain present in Arf GTPase Activating Proteins (GAP). ArfGAP is a GTPase activating protein which regulates the ADP ribosylation factor Arf, a member of the Ras superfamily of GTP-binding proteins. The GTP-bound form of Arf is i	GO:0005515	GO:protein binding
AT1G31860.1	Histidine biosynthesis bifunctional protein (HISIE)	PLN02346, PLN02346, histidine biosynthesis bifunctional protein hisIE.
AT1G12620.1	Pentatricopeptide repeat (PPR) superfamily protein	sd00004, PPR, Pentatricopeptide repeat, an RNA-binding module. The Pentatricopeptide repeat (PPR) is a 35-residue repeat motif that forms two anti-parallel alpha helices and binds single-stranded RNA in a sequence-specific and modular manner. It is prese
AT1G12630.1	Integrase-type DNA-binding superfamily protein	smart00380, AP2, DNA-binding domain in plant proteins such as APETALA2 and EREBPs.	GO:0006355	GO:regulation of transcription, DNA-templated
AT1G65610.1	Six-hairpin glycosidases superfamily protein	pfam00759, Glyco_hydro_9, Glycosyl hydrolase family 9.	GO:0005975	GO:carbohydrate metabolic process
AT1G77370.1	Glutaredoxin family protein	cd03419, GRX_GRXh_1_2_like, Glutaredoxin (GRX) family, GRX human class 1 and 2 (h_1_2)-like subfamily; composed of proteins similar to human GRXs, approximately 10 kDa in size, and proteins containing a GRX or GRX-like domain. GRX is a glutathione (GSH) d	GO:0045454	GO:cell redox homeostasis
